# Supplementary material for: The in vitro Effect of Fibers With Different Degrees of Polymerization on Human Gut Bacteria
Source: Front Microbiol. 2020 May 15;11:819. doi: 10.3389/fmicb.2020.00819 (PMC7242623; doi:10.3389/fmicb.2020.00819)
Supplement: Supplementary file 2 [file Data_Sheet_2.xls]

## Sheet: OTU表
	Table S3. Taxonomic profiles for each analyzed sample
Domain	Kingdom	Phylum	Class	Order	Family	Genus	Species	OTU	1	10_BG	10_C	10_GS	1_BG	1_C	1_GS	2	2_BG	2_C	2_GS	3_BG	3_C	3_GS	3	4_BG	4	4_C	4_GS	5	5_BG	5_C	5_GS	6	6_BG	6_C	6_GS	7	7_BG	7_C	7_GS	8	8_BG	8_C	8_GS	9_BG	9_C	9_GS	9	10	SUM
d__Bacteria	k__norank	p__Firmicutes	c__Clostridia	o__Clostridiales	f__Ruminococcaceae	g__Anaerotruncus	s__unclassified_g__Anaerotruncus	OTU43	1	0	0	0	0	0	0	0	0	0	0	0	1	0	1	1	2	2	3	0	0	0	0	0	0	0	0	0	0	0	0	0	0	0	0	0	0	0	0	2	13
d__Bacteria	k__norank	p__Firmicutes	c__Negativicutes	o__Selenomonadales	f__Veillonellaceae	g__Mitsuokella	s__unclassified_g__Mitsuokella	OTU363	0	0	0	0	0	0	0	0	0	0	0	0	0	0	0	0	0	2	0	0	0	0	0	0	0	0	0	0	0	0	0	24	130	209	821	0	0	0	0	0	1186
d__Bacteria	k__norank	p__Proteobacteria	c__Deltaproteobacteria	o__Desulfovibrionales	f__Desulfovibrionaceae	g__Bilophila	s__Bilophila_wadsworthia	OTU204	4	3	11	4	0	42	0	0	0	0	0	2	128	3	2	4	4	46	1	2	1	57	2	2	7	15	10	2	2	26	0	0	0	48	0	4	35	1	2	2	472
d__Bacteria	k__norank	p__Firmicutes	c__Clostridia	o__Clostridiales	f__Family_XI_o__Clostridiales	g__Ezakiella	s__unclassified_g__Ezakiella	OTU137	0	0	0	0	0	4	0	0	0	0	0	0	0	0	1	0	0	0	0	0	0	0	0	0	0	0	0	1	0	0	0	0	0	0	0	0	0	0	0	0	6
d__Bacteria	k__norank	p__Proteobacteria	c__Betaproteobacteria	o__Burkholderiales	f__Alcaligenaceae	g__Sutterella	s__Sutterella_wadsworthensis	OTU405	0	0	0	0	0	0	0	0	0	0	0	0	0	0	0	0	0	0	0	0	0	0	0	0	0	0	0	0	8	0	0	0	0	0	0	0	12	9	0	0	29
d__Bacteria	k__norank	p__Firmicutes	c__Clostridia	o__Clostridiales	f__Ruminococcaceae	g__[Eubacterium]_coprostanoligenes_group	s__gut_metagenome_g__[Eubacterium]_coprostanoligenes_group	OTU111	858	0	0	0	8	7	4	0	0	0	0	0	0	0	1	33	261	53	89	8	1	2	0	0	0	0	0	0	0	0	0	0	0	2	0	0	0	0	0	0	1327
d__Bacteria	k__norank	p__Bacteroidetes	c__Bacteroidia	o__Bacteroidales	f__Prevotellaceae	g__Prevotella_9	s__unclassified_g__Prevotella_9	OTU357	2	0	0	0	190	7	576	0	0	0	0	46	0	75	0	0	0	2	0	0	0	0	0	0	0	0	0	0	9	1	0	0	265	20	653	0	0	6	1	0	1853
d__Bacteria	k__norank	p__Bacteroidetes	c__Bacteroidia	o__Bacteroidales	f__Rikenellaceae	g__Alistipes	s__unclassified_g__Alistipes	OTU62	7	38	39	49	2	6	1	0	0	0	0	0	10	5	0	0	0	0	0	0	1	0	4	0	0	0	0	0	4	0	0	0	1	4	1	0	10	6	7	28	223
d__Bacteria	k__norank	p__Firmicutes	c__Clostridia	o__Clostridiales	f__Lachnospiraceae	g__Lachnospiraceae_UCG-003	s__uncultured_bacterium_g__Lachnospiraceae_UCG-003	OTU255	0	100	17	184	0	0	0	0	0	0	0	0	0	0	0	19	17	5	23	0	0	0	0	0	0	7	0	0	0	0	0	0	0	0	0	0	0	0	0	38	410
d__Bacteria	k__norank	p__Actinobacteria	c__Actinobacteria	o__Micrococcales	f__Micrococcaceae	g__Rothia	s__uncultured_organism_g__Rothia	OTU315	1	0	0	0	0	0	0	0	0	0	0	0	0	0	0	0	0	0	0	1	0	0	0	0	0	0	0	5	0	0	0	0	0	0	0	0	0	0	2	0	9
d__Bacteria	k__norank	p__Actinobacteria	c__Actinobacteria	o__Coriobacteriales	f__Coriobacteriaceae	g__Atopobium	s__Atopobium_vaginae	OTU316	0	0	0	0	0	0	0	0	0	0	0	0	0	0	0	0	0	0	0	0	0	0	0	1	0	0	0	5	0	0	0	0	0	0	0	1	0	0	0	0	7
d__Bacteria	k__norank	p__Bacteroidetes	c__Bacteroidia	o__Bacteroidales	f__Rikenellaceae	g__Alistipes	s__gut_metagenome_g__Alistipes	OTU46	0	8	4	7	0	0	0	0	0	0	0	0	6	4	0	0	0	0	0	0	0	0	0	0	0	0	0	0	0	1	0	0	0	2	0	0	0	1	0	3	36
d__Bacteria	k__norank	p__Bacteroidetes	c__Bacteroidia	o__Bacteroidales	f__Bacteroidales_S24-7_group	g__norank_f__Bacteroidales_S24-7_group	s__uncultured_bacterium_g__norank_f__Bacteroidales_S24-7_group	OTU146	0	0	0	0	0	0	0	1	0	0	0	0	0	0	0	0	0	0	0	0	0	0	0	0	0	0	0	0	0	0	0	0	0	0	0	0	0	0	0	0	1
d__Bacteria	k__norank	p__Firmicutes	c__Clostridia	o__Clostridiales	f__Lachnospiraceae	g__Blautia	s__uncultured_Ruminococcus_sp._g__Blautia	OTU369	674	34	12	97	42	53	16	7	0	2	0	9	11	24	88	65	485	12	34	252	22	28	11	60	6	2	5	16	2	4	0	218	3	17	10	4	5	15	735	352	3432
d__Bacteria	k__norank	p__Bacteroidetes	c__Bacteroidia	o__Bacteroidales	f__Bacteroidaceae	g__Bacteroides	s__unclassified_g__Bacteroides	OTU63	0	37	39	29	0	0	0	0	0	0	0	0	9	2	0	53	4	47	16	0	0	3	1	0	2	6	4	0	8	1	0	0	0	0	0	0	25	4	3	27	320
d__Bacteria	k__norank	p__Firmicutes	c__Clostridia	o__Clostridiales	f__Lachnospiraceae	g__Tyzzerella	s__uncultured_organism_g__Tyzzerella	OTU177	0	0	0	0	0	0	0	14	25	52	19	0	0	0	0	0	0	0	0	0	0	0	0	0	0	0	0	0	0	0	0	0	0	0	0	0	0	0	0	0	110
d__Bacteria	k__norank	p__Bacteroidetes	c__Bacteroidia	o__Bacteroidales	f__Bacteroidales_S24-7_group	g__norank_f__Bacteroidales_S24-7_group	s__uncultured_bacterium_g__norank_f__Bacteroidales_S24-7_group	OTU389	12	0	0	0	15	6	5	0	0	0	0	2	7	15	3	0	0	0	0	0	0	0	0	0	0	0	0	0	0	29	35	0	13	27	5	50	0	0	0	0	224
d__Bacteria	k__norank	p__Firmicutes	c__Clostridia	o__Clostridiales	f__Family_XI_o__Clostridiales	g__Finegoldia	s__unclassified_g__Finegoldia	OTU306	0	0	1	0	0	5	0	5	0	0	0	0	0	0	0	0	0	0	0	0	0	0	0	0	1	4	0	0	0	0	0	0	0	0	0	0	0	0	0	0	16
d__Bacteria	k__norank	p__Bacteroidetes	c__Bacteroidia	o__Bacteroidales	f__Bacteroidaceae	g__Bacteroides	s__Bacteroides_coprocola_DSM_17136	OTU339	1	0	0	0	13	6	4	0	0	0	0	55	116	145	1	0	0	0	0	0	0	0	0	0	0	0	0	0	0	499	508	2	122	95	98	943	0	0	3	1	2612
d__Bacteria	k__norank	p__Firmicutes	c__Erysipelotrichia	o__Erysipelotrichales	f__Erysipelotrichaceae	g__Faecalitalea	s__unclassified_g__Faecalitalea	OTU193	0	2	1	0	0	0	0	0	0	0	0	1	1	0	0	0	0	0	0	0	1	0	0	5	0	1	1	3	0	6	0	0	0	0	0	41	0	0	0	0	63
d__Bacteria	k__norank	p__Bacteroidetes	c__Bacteroidia	o__Bacteroidales	f__Bacteroidales_S24-7_group	g__norank_f__Bacteroidales_S24-7_group	s__unclassified_g__norank_f__Bacteroidales_S24-7_group	OTU23	0	13	10	14	0	0	0	0	0	0	0	0	0	0	0	0	0	0	0	1	10	40	3	0	0	0	0	0	0	0	0	0	0	0	0	0	0	0	0	107	198
d__Bacteria	k__norank	p__Firmicutes	c__Negativicutes	o__Selenomonadales	f__Veillonellaceae	g__Megasphaera	s__uncultured_bacterium_g__Megasphaera	OTU329	0	0	0	0	0	0	0	0	0	0	0	0	0	0	0	0	0	0	0	0	0	0	0	0	0	0	0	0	17	0	0	1	21	23	28	0	15	0	10	0	115
d__Bacteria	k__norank	p__Bacteroidetes	c__Bacteroidia	o__Bacteroidales	f__Prevotellaceae	g__Prevotella_7	s__uncultured_rumen_bacterium_g__Prevotella_7	OTU240	0	0	0	0	0	0	0	0	0	0	0	0	0	0	0	15	0	0	0	0	0	0	0	0	0	0	0	0	0	0	0	0	0	0	0	0	0	0	0	0	15
d__Bacteria	k__norank	p__Firmicutes	c__Erysipelotrichia	o__Erysipelotrichales	f__Erysipelotrichaceae	g__Faecalitalea	s__[Eubacterium]_dolichum	OTU304	0	0	0	0	0	0	0	5	0	0	0	0	0	0	0	0	0	0	0	0	0	0	0	3	0	2	0	0	0	0	0	0	0	0	0	0	0	0	0	0	10
d__Bacteria	k__norank	p__Firmicutes	c__Bacilli	o__Lactobacillales	f__Lactobacillaceae	g__Lactobacillus	s__unclassified_g__Lactobacillus	OTU194	2	0	0	0	0	0	0	0	0	0	0	2040	4	3677	2	0	0	0	0	0	0	0	0	0	0	0	0	1	0	0	0	0	0	0	0	0	4	0	0	0	5730
d__Bacteria	k__norank	p__Firmicutes	c__Bacilli	o__Lactobacillales	f__Lactobacillaceae	g__Lactobacillus	s__unclassified_g__Lactobacillus	OTU105	13	0	0	0	11	3	17	0	0	0	2	183	7	146	3	0	0	2	6	1	0	0	0	40	31	2	64	0	0	0	0	0	0	0	0	0	0	0	0	0	531
d__Bacteria	k__norank	p__Bacteroidetes	c__Bacteroidia	o__Bacteroidales	f__Prevotellaceae	g__Prevotella_9	s__unclassified_g__Prevotella_9	OTU325	0	0	0	0	0	0	0	0	0	0	0	0	0	0	0	0	0	0	0	0	0	0	0	0	0	0	0	0	17	0	0	0	0	0	0	0	9	41	0	0	67
d__Bacteria	k__norank	p__Firmicutes	c__Negativicutes	o__Selenomonadales	f__Veillonellaceae	g__Dialister	s__Dialister_invisus_DSM_15470	OTU117	112	0	0	0	18	174	9	0	0	0	0	0	0	0	0	0	0	0	0	0	0	0	0	0	0	0	0	1	0	1	0	0	0	0	0	4	0	0	0	0	319
d__Bacteria	k__norank	p__Bacteroidetes	c__Bacteroidia	o__Bacteroidales	f__Bacteroidaceae	g__Bacteroides	s__Bacteroides_thetaiotaomicron	OTU59	0	19	67	21	0	14	1	0	73	16	63	0	1	1	0	1	1	18	2	0	3	39	6	0	6	11	3	0	1	6	0	1	1	15	0	0	70	2	1	8	471
d__Bacteria	k__norank	p__Firmicutes	c__Negativicutes	o__Selenomonadales	f__Veillonellaceae	g__Megasphaera	s__unclassified_g__Megasphaera	OTU284	0	0	0	0	0	0	0	0	0	0	0	0	0	0	0	0	0	0	0	9	29	2	211	0	0	0	0	0	1	0	0	2	5	1	44	0	0	0	0	0	304
d__Bacteria	k__norank	p__Proteobacteria	c__Gammaproteobacteria	o__Aeromonadales	f__Aeromonadaceae	g__Aeromonas	s__unclassified_g__Aeromonas	OTU170	0	0	0	0	0	0	0	4	23	20	88	0	1	0	1	0	0	0	0	0	0	1	0	0	0	0	0	0	1	0	0	0	0	0	0	0	0	0	0	0	139
d__Bacteria	k__norank	p__Actinobacteria	c__Actinobacteria	o__Actinomycetales	f__Actinomycetaceae	g__Actinomyces	s__unclassified_g__Actinomyces	OTU343	0	0	0	0	0	0	0	1	0	0	0	0	0	0	0	0	0	0	0	4	0	0	0	0	0	0	0	2	0	0	0	3	0	0	0	0	0	0	0	0	10
d__Bacteria	k__norank	p__Firmicutes	c__Clostridia	o__Clostridiales	f__Lachnospiraceae	g__Coprococcus_1	s__uncultured_Coprococcus_sp.	OTU36	56	6	8	31	4	75	1	0	0	0	0	1	55	5	83	14	54	2	10	0	0	0	0	0	0	0	0	0	1	0	0	7	0	1	0	0	0	3	33	91	541
d__Bacteria	k__norank	p__Firmicutes	c__Clostridia	o__Clostridiales	f__Lachnospiraceae	g__Coprococcus_3	s__unclassified_g__Coprococcus_3	OTU220	540	24	14	41	16	534	6	0	3	12	7	14	29	13	296	8	45	161	4	277	3	62	6	864	18	127	16	62	3	0	2	37	2	528	3	0	8	9	227	54	4075
d__Bacteria	k__norank	p__Firmicutes	c__Clostridia	o__Clostridiales	f__Ruminococcaceae	g__Faecalibacterium	s__unclassified_g__Faecalibacterium	OTU279	399	64	74	181	91	32	31	97	0	1	0	294	23	162	52	390	479	69	120	1929	114	223	91	2	0	0	0	13	28	1	0	139	20	51	47	2	49	110	557	509	6444
d__Bacteria	k__norank	p__Firmicutes	c__Clostridia	o__Clostridiales	f__Lachnospiraceae	g__unclassified_f__Lachnospiraceae	s__unclassified_f__Lachnospiraceae	OTU150	0	0	0	0	1	1	0	4	0	0	0	0	1	0	3	0	3	1	1	7	0	1	1	36	3	12	6	6	0	1	0	1	2	2	1	1	1	0	4	0	100
d__Bacteria	k__norank	p__Firmicutes	c__Clostridia	o__Clostridiales	f__Christensenellaceae	g__Christensenellaceae_R-7_group	s__uncultured_bacterium_g__Christensenellaceae_R-7_group	OTU115	10	0	0	0	0	1	0	0	0	0	0	0	0	0	0	0	0	0	0	0	0	0	0	0	0	0	0	0	0	0	0	0	0	0	0	0	0	1	2	3	17
d__Bacteria	k__norank	p__Firmicutes	c__Clostridia	o__Clostridiales	f__Lachnospiraceae	g__Blautia	s__unclassified_g__Blautia	OTU19	1405	27	17	51	84	41	7	759	23	65	33	17	37	31	616	102	3992	30	30	397	5	111	7	329	62	13	41	161	17	4	3	304	12	16	10	16	16	33	700	326	9950
d__Bacteria	k__norank	p__Actinobacteria	c__Actinobacteria	o__Bifidobacteriales	f__Bifidobacteriaceae	g__Gardnerella	s__Gardnerella_vaginalis_ATCC_14018__JCM_11026	OTU322	0	0	0	0	0	0	0	0	0	0	0	0	0	0	2	0	0	0	0	0	0	0	0	0	0	0	0	19	0	0	0	0	0	0	0	0	0	0	0	0	21
d__Bacteria	k__norank	p__Firmicutes	c__Negativicutes	o__Selenomonadales	f__Veillonellaceae	g__Veillonella	s__Veillonella_atypica	OTU342	0	249	1	0	0	0	0	4	92	2	6	1	7	2	2	2	0	0	0	1	0	0	0	0	0	0	1	1	0	1	1	0	0	0	0	92	0	0	0	0	465
d__Bacteria	k__norank	p__Firmicutes	c__Clostridia	o__Clostridiales	f__Ruminococcaceae	g__Ruminiclostridium_5	s__unclassified_g__Ruminiclostridium_5	OTU85	8	2	1	3	3	1	0	0	0	0	0	0	13	1	2	1	10	9	5	0	0	0	0	13	3	3	4	0	1	0	0	1	0	0	0	0	4	0	16	11	115
d__Bacteria	k__norank	p__Firmicutes	c__Negativicutes	o__Selenomonadales	f__Veillonellaceae	g__Mitsuokella	s__uncultured_bacterium_g__Mitsuokella	OTU345	0	0	3	0	0	0	0	0	0	0	0	0	0	0	0	0	0	2	2	0	0	0	0	0	0	0	0	0	0	0	0	990	3066	590	2561	0	0	0	0	3	7217
d__Bacteria	k__norank	p__Firmicutes	c__Negativicutes	o__Selenomonadales	f__Acidaminococcaceae	g__Phascolarctobacterium	s__unclassified_g__Phascolarctobacterium	OTU352	0	0	0	0	0	0	0	0	0	0	0	0	0	0	0	0	0	0	0	0	0	0	0	0	0	0	0	0	0	0	0	0	39	15	9	0	0	0	0	0	63
d__Bacteria	k__norank	p__Firmicutes	c__Clostridia	o__Clostridiales	f__Family_XIII	g__unclassified_f__Family_XIII	s__unclassified_f__Family_XIII	OTU121	7	0	0	0	0	0	0	0	0	0	0	0	0	0	0	0	0	0	0	0	0	0	0	0	0	0	0	0	0	0	0	0	0	0	0	0	0	0	0	0	7
d__Bacteria	k__norank	p__Firmicutes	c__Bacilli	o__Lactobacillales	f__Streptococcaceae	g__Lactococcus	s__unclassified_g__Lactococcus	OTU53	0	126	7	1	0	0	0	0	0	0	3	0	1	0	6	125	2	0	2	0	0	0	0	0	0	0	1	0	0	0	0	0	0	0	0	0	0	0	0	0	274
d__Bacteria	k__norank	p__Firmicutes	c__Clostridia	o__Clostridiales	f__Lachnospiraceae	g__Blautia	s__Blautia_obeum	OTU237	408	121	138	94	35	56	8	40	0	4	0	43	165	58	1005	38	767	38	17	197	13	34	6	103	2	10	6	13	6	3	0	950	9	68	15	11	21	4	606	1708	6820
d__Bacteria	k__norank	p__Firmicutes	c__Clostridia	o__Clostridiales	f__Lachnospiraceae	g__norank_f__Lachnospiraceae	s__Coprococcus_sp._HPP0074	OTU276	203	2	4	7	1	31	1	840	182	420	79	0	16	0	29	0	8	12	0	224	5	45	2	929	66	657	96	1	0	2	0	57	0	13	0	1	0	0	26	22	3981
d__Bacteria	k__norank	p__Firmicutes	c__Negativicutes	o__Selenomonadales	f__Veillonellaceae	g__Megasphaera	s__unclassified_g__Megasphaera	OTU285	0	0	0	0	0	0	0	0	0	0	0	0	0	0	0	0	0	0	0	8	528	20	430	0	0	0	0	0	0	0	0	0	0	0	0	0	0	0	0	0	986
d__Bacteria	k__norank	p__Firmicutes	c__Clostridia	o__Clostridiales	f__Ruminococcaceae	g__Ruminococcaceae_UCG-002	s__unclassified_g__Ruminococcaceae_UCG-002	OTU29	20	36	16	54	8	46	3	0	0	0	0	5	570	19	4	13	2	4	11	2	0	0	0	0	0	0	0	0	2	0	0	28	0	24	1	0	8	6	54	109	1045
d__Bacteria	k__norank	p__Proteobacteria	c__Betaproteobacteria	o__Burkholderiales	f__Alcaligenaceae	g__Parasutterella	s__Sutterellaceae_bacterium_YL45	OTU77	0	2	25	6	0	0	0	0	0	0	0	0	0	0	0	0	0	0	0	0	0	0	0	0	0	0	0	0	0	0	0	0	0	0	0	0	0	0	0	21	54
d__Bacteria	k__norank	p__Firmicutes	c__Clostridia	o__Clostridiales	f__Ruminococcaceae	g__Subdoligranulum	s__uncultured_bacterium_g__Subdoligranulum	OTU97	1786	87	131	43	81	65	24	0	0	2	0	38	102	29	218	28	331	39	21	1107	137	435	34	0	0	0	0	0	62	0	0	202	20	46	5	0	105	53	2971	987	9189
d__Bacteria	k__norank	p__Bacteroidetes	c__Bacteroidia	o__Bacteroidales	f__Porphyromonadaceae	g__Butyricimonas	s__uncultured_bacterium_g__Butyricimonas	OTU251	0	0	0	0	0	0	0	0	0	0	0	0	0	0	0	7	1	9	8	0	0	0	0	0	0	0	0	0	0	0	0	0	0	0	0	0	0	0	0	0	25
d__Bacteria	k__norank	p__Firmicutes	c__Clostridia	o__Clostridiales	f__Ruminococcaceae	g__Ruminococcaceae_UCG-005	s__uncultured_organism_g__Ruminococcaceae_UCG-005	OTU8	5	4	2	9	2	0	0	0	0	0	0	2	0	2	0	0	0	0	0	0	0	0	0	0	0	0	0	0	1	0	0	0	0	0	0	0	1	1	8	31	68
d__Bacteria	k__norank	p__Firmicutes	c__Clostridia	o__Clostridiales	f__Ruminococcaceae	g__Ruminococcaceae_UCG-013	s__uncultured_Clostridiaceae_bacterium_g__Ruminococcaceae_UCG-013	OTU32	0	0	0	0	0	0	0	0	0	0	0	0	0	0	0	0	0	0	0	0	0	0	0	0	0	0	0	0	0	0	0	0	0	0	0	0	0	0	0	3	3
d__Bacteria	k__norank	p__Proteobacteria	c__Alphaproteobacteria	o__Rhizobiales	f__Brucellaceae	g__Brucella	s__Brucella_melitensis_g__Brucella	OTU273	0	0	2	0	0	1	0	0	0	0	0	0	0	0	0	0	0	2	0	0	0	1	0	0	0	1	0	0	0	2	1	0	0	1	0	0	0	0	0	0	11
d__Bacteria	k__norank	p__Bacteroidetes	c__Bacteroidia	o__Bacteroidales	f__Prevotellaceae	g__Prevotella_7	s__uncultured_organism_g__Prevotella_7	OTU358	0	0	0	0	0	0	0	0	0	0	0	0	0	0	0	0	0	0	0	0	0	0	0	0	0	0	0	0	0	0	0	6	77	193	96	0	0	0	0	0	372
d__Bacteria	k__norank	p__Firmicutes	c__Clostridia	o__Clostridiales	f__Lachnospiraceae	g__Roseburia	s__gut_metagenome_g__Roseburia	OTU123	98	0	0	2	0	0	0	0	0	0	0	0	1	2	35	0	17	0	1	0	0	0	0	0	0	0	0	0	0	0	0	0	0	0	0	0	1	1	16	1	175
d__Bacteria	k__norank	p__Firmicutes	c__Negativicutes	o__Selenomonadales	f__Veillonellaceae	g__Megasphaera	s__unclassified_g__Megasphaera	OTU261	0	0	0	0	0	10	9	0	0	0	0	0	0	0	0	0	0	6	3	2126	6548	1178	7565	0	0	0	0	2	0	0	0	261	4073	515	3271	2	0	1	0	3	25573
d__Bacteria	k__norank	p__Bacteroidetes	c__Bacteroidia	o__Bacteroidales	f__Bacteroidaceae	g__Bacteroides	s__Bacteroides_thetaiotaomicron	OTU338	3	95	153	42	5	51	0	0	161	9	22	6	112	17	0	4	0	13	2	1	27	149	17	6	128	125	139	3	42	167	15	1	3	58	1	247	172	16	17	66	2095
d__Bacteria	k__norank	p__Firmicutes	c__Bacilli	o__Lactobacillales	f__Streptococcaceae	g__Streptococcus	s__Streptococcus_agalactiae	OTU254	0	0	0	0	0	0	0	0	0	0	0	0	0	0	0	3	0	0	1	1	0	0	0	0	0	0	0	0	0	0	0	0	0	0	0	0	0	0	0	0	5
d__Bacteria	k__norank	p__Firmicutes	c__Clostridia	o__Clostridiales	f__Lachnospiraceae	g__unclassified_f__Lachnospiraceae	s__unclassified_f__Lachnospiraceae	OTU215	1	26	29	33	13	31	9	0	1	0	0	12	3	16	238	17	24	0	6	496	24	23	9	2	0	0	0	2	0	0	0	21	0	0	1	7	2	1	40	91	1178
d__Bacteria	k__norank	p__Bacteroidetes	c__Bacteroidia	o__Bacteroidales	f__Porphyromonadaceae	g__Parabacteroides	s__Parabacteroides_distasonis_ATCC_8503	OTU362	6	98	382	48	17	258	4	0	1	1	0	4	213	15	0	0	1	0	0	2	4	92	5	5	405	687	430	0	27	153	4	2	2	129	1	92	887	7	7	29	4018
d__Bacteria	k__norank	p__Firmicutes	c__Clostridia	o__Clostridiales	f__Ruminococcaceae	g__Butyricicoccus	s__unclassified_g__Butyricicoccus	OTU227	108	17	14	62	5	23	11	110	34	5	4	5	14	7	66	2	173	9	18	195	5	6	0	0	0	0	0	2	3	0	1	16	0	1	0	0	5	17	247	284	1469
d__Bacteria	k__norank	p__Firmicutes	c__Clostridia	o__Clostridiales	f__Ruminococcaceae	g__[Eubacterium]_coprostanoligenes_group	s__unclassified_g__[Eubacterium]_coprostanoligenes_group	OTU379	75	0	0	0	2	1	1	0	0	0	0	7	19	15	1	0	0	0	0	0	0	0	0	0	0	0	0	0	0	0	0	0	0	0	0	0	11	15	19	0	166
d__Bacteria	k__norank	p__Proteobacteria	c__Gammaproteobacteria	o__Enterobacteriales	f__Enterobacteriaceae	g__Escherichia-Shigella	s__unclassified_g__Escherichia-Shigella	OTU133	557	6531	11017	3245	1824	20346	2297	4681	2151	1657	2765	115	14991	44	370	5090	135	11696	2757	5380	527	6740	325	937	2571	7943	1737	1740	514	15648	6190	10056	1565	14899	842	9900	10604	523	79	120	191109
d__Bacteria	k__norank	p__Firmicutes	c__Bacilli	o__Lactobacillales	f__Lactobacillaceae	g__Lactobacillus	s__Lactobacillus_plantarum_subsp._plantarum	OTU283	0	8	0	0	0	0	0	1	0	0	0	21	0	2	0	3	0	0	40	0	2	0	9	0	0	0	0	3	62	0	1	0	0	0	0	0	0	0	0	0	152
d__Bacteria	k__norank	p__Firmicutes	c__Clostridia	o__Clostridiales	f__Lachnospiraceae	g__[Ruminococcus]_torques_group	s__unclassified_g__[Ruminococcus]_torques_group	OTU310	553	6	6	9	107	94	44	5	1	5	1	42	46	197	520	53	477	53	34	15	19	34	8	2594	281	94	604	2943	2	97	54	439	69	86	48	155	16	11	100	64	9986
d__Bacteria	k__norank	p__Firmicutes	c__Clostridia	o__Clostridiales	f__Ruminococcaceae	g__Ruminococcaceae_UCG-004	s__uncultured_bacterium_g__Ruminococcaceae_UCG-004	OTU198	0	0	0	0	0	0	0	0	0	0	0	0	10	3	16	0	0	0	0	5	0	0	0	0	0	0	0	1	1	0	0	2	1	0	0	0	2	0	14	0	55
d__Bacteria	k__norank	p__Firmicutes	c__Clostridia	o__Clostridiales	f__Ruminococcaceae	g__Ruminococcaceae_UCG-002	s__uncultured_rumen_bacterium_g__Ruminococcaceae_UCG-002	OTU248	0	7	1	3	0	0	0	0	0	0	0	0	1	0	0	1	0	9	3	0	0	0	0	0	0	0	0	0	1	0	0	0	0	0	0	0	0	2	3	23	54
d__Bacteria	k__norank	p__Firmicutes	c__Clostridia	o__Clostridiales	f__Lachnospiraceae	g__Pseudobutyrivibrio	s__uncultured_organism_g__Pseudobutyrivibrio	OTU34	0	2	0	14	0	0	0	0	0	0	0	0	0	0	1	0	17	0	0	0	0	0	0	0	0	0	0	0	0	0	0	0	0	0	0	0	0	0	2	32	68
d__Bacteria	k__norank	p__Firmicutes	c__Clostridia	o__Clostridiales	f__Lachnospiraceae	g__norank_f__Lachnospiraceae	s__Clostridium_sp._AT5	OTU65	0	11	16	35	4	0	2	81	19	226	6	2	1	7	3	7	1	6	7	2	4	40	1	20	101	425	113	2	1	55	3	2	3	3	4	37	19	3	8	13	1293
d__Bacteria	k__norank	p__Firmicutes	c__Clostridia	o__Clostridiales	f__Family_XIII	g__Family_XIII_AD3011_group	s__uncultured_bacterium_g__Family_XIII_AD3011_group	OTU40	9	0	1	0	0	0	0	0	0	0	0	0	1	1	0	0	0	0	0	0	0	0	0	0	0	0	0	0	0	0	0	0	0	0	0	0	0	0	8	4	24
d__Bacteria	k__norank	p__Firmicutes	c__Clostridia	o__Clostridiales	f__Lachnospiraceae	g__Anaerostipes	s__Anaerostipes_caccae_DSM_14662	OTU307	0	0	0	0	0	0	0	0	0	0	0	0	0	0	0	0	0	0	0	0	0	0	0	0	3	8	2	0	0	0	0	0	0	0	0	0	0	0	0	0	13
d__Bacteria	k__norank	p__Bacteroidetes	c__Bacteroidia	o__Bacteroidales	f__Bacteroidaceae	g__Bacteroides	s__Bacteroides_stercoris_ATCC_43183	OTU54	0	139	44	145	1	0	0	5	3747	203	356	6	16	11	0	14	1	22	2	1	126	356	83	10	515	402	918	2	0	33	20	3	0	6	0	10	0	0	0	97	7294
d__Bacteria	k__norank	p__Firmicutes	c__Clostridia	o__Clostridiales	f__Lachnospiraceae	g__Blautia	s__Blautia_obeum	OTU165	178	39	55	70	21	18	2	5688	513	60	186	9	23	15	272	24	362	37	10	164	8	35	1	319	10	61	13	183	3	93	2	237	0	12	3	54	5	3	94	875	9757
d__Bacteria	k__norank	p__Firmicutes	c__Bacilli	o__Bacillales	f__Staphylococcaceae	g__Staphylococcus	s__unclassified_g__Staphylococcus	OTU158	1	0	0	0	0	0	0	10	0	0	0	0	0	0	0	0	0	0	0	0	0	0	0	1	0	0	0	2	0	0	0	0	0	0	1	0	0	0	0	0	15
d__Bacteria	k__norank	p__Bacteroidetes	c__Bacteroidia	o__Bacteroidales	f__Bacteroidaceae	g__Bacteroides	s__Bacteroides_eggerthii	OTU66	0	29	16	30	0	0	0	0	0	0	0	2	16	2	0	0	0	0	0	0	0	0	0	0	0	0	0	0	0	56	6	0	0	0	0	10	0	0	0	11	178
d__Bacteria	k__norank	p__Firmicutes	c__Clostridia	o__Clostridiales	f__Lachnospiraceae	g__Tyzzerella_3	s__unclassified_g__Tyzzerella_3	OTU282	0	6	8	25	0	0	0	29	0	0	0	1	0	2	1	0	3	1	0	3	0	0	1	104	0	0	5	6	0	4	6	0	1	0	0	0	1	6	12	26	251
d__Bacteria	k__norank	p__Firmicutes	c__Clostridia	o__Clostridiales	f__Lachnospiraceae	g__unclassified_f__Lachnospiraceae	s__unclassified_f__Lachnospiraceae	OTU380	0	0	3	0	0	0	0	0	0	0	0	0	0	0	0	0	0	0	0	0	0	0	0	0	0	0	0	0	0	0	0	0	0	0	0	0	0	0	9	0	12
d__Bacteria	k__norank	p__Firmicutes	c__Clostridia	o__Clostridiales	f__Ruminococcaceae	g__Ruminococcaceae_UCG-004	s__unclassified_g__Ruminococcaceae_UCG-004	OTU102	81	0	0	0	0	8	0	0	0	0	0	0	0	0	0	1	8	1	2	0	0	0	0	0	0	0	0	0	0	0	0	0	0	0	0	0	0	0	0	0	101
d__Bacteria	k__norank	p__Firmicutes	c__Erysipelotrichia	o__Erysipelotrichales	f__Erysipelotrichaceae	g__Catenibacterium	s__uncultured_bacterium_g__Catenibacterium	OTU388	0	0	0	0	0	0	0	0	0	0	0	0	0	0	0	0	0	0	0	0	0	0	1	0	0	0	0	2416	0	60	3	0	0	0	0	1622	0	0	0	0	4102
d__Bacteria	k__norank	p__Firmicutes	c__Clostridia	o__Clostridiales	f__Lachnospiraceae	g__Marvinbryantia	s__uncultured_bacterium_g__Marvinbryantia	OTU20	92	7	9	4	3	11	2	0	0	0	0	4	5	6	84	0	24	0	0	4	1	1	0	0	0	0	0	0	1	0	0	10	0	9	1	0	12	6	108	60	464
d__Bacteria	k__norank	p__Firmicutes	c__Erysipelotrichia	o__Erysipelotrichales	f__Erysipelotrichaceae	g__Faecalitalea	s__Eubacterium_sp._1-5	OTU151	0	0	0	0	0	0	0	28	4	6	5	0	0	0	0	0	0	0	0	0	0	0	0	0	0	0	0	0	0	0	0	0	0	0	0	0	0	0	0	0	43
d__Bacteria	k__norank	p__Firmicutes	c__Clostridia	o__Clostridiales	f__Ruminococcaceae	g__norank_f__Ruminococcaceae	s__unclassified_g__norank_f__Ruminococcaceae	OTU360	4	0	3	0	0	1	0	0	0	0	0	0	7	1	1	1	0	3	0	6	0	1	0	6	0	1	0	3	0	0	0	1	0	5	0	0	1	0	1	5	51
d__Bacteria	k__norank	p__Proteobacteria	c__Betaproteobacteria	o__Burkholderiales	f__Alcaligenaceae	g__Parasutterella	s__uncultured_organism_g__Parasutterella	OTU299	0	23	10	41	89	11	62	43	59	2	8	13	37	61	6	232	17	35	145	22	15	113	2	3	233	102	238	1	0	270	60	6	6	34	5	43	40	1	4	13	2105
d__Bacteria	k__norank	p__Firmicutes	c__Clostridia	o__Clostridiales	f__Lachnospiraceae	g__Coprococcus_1	s__unclassified_g__Coprococcus_1	OTU17	1	2	3	16	0	3	3	0	0	0	0	1	0	0	2	0	0	0	2	0	0	0	0	0	0	0	0	0	0	0	0	0	0	0	0	0	0	3	9	12	57
d__Bacteria	k__norank	p__Fusobacteria	c__Fusobacteriia	o__Fusobacteriales	f__Fusobacteriaceae	g__Cetobacterium	s__uncultured_bacterium_g__Cetobacterium	OTU178	0	0	0	0	0	0	0	268	56	133	94	0	0	0	0	0	0	0	1	1	0	0	0	1	1	0	0	1	0	0	0	0	0	0	0	0	0	0	0	0	556
d__Bacteria	k__norank	p__Proteobacteria	c__Betaproteobacteria	o__Burkholderiales	f__Alcaligenaceae	g__Sutterella	s__gut_metagenome_g__Sutterella	OTU78	0	548	184	124	0	0	0	0	0	0	0	408	17	434	0	0	1	0	0	0	230	256	139	0	0	0	3	1	0	156	146	0	19	76	18	159	0	1	0	2	2922
d__Bacteria	k__norank	p__Firmicutes	c__Clostridia	o__Clostridiales	f__Ruminococcaceae	g__Oscillibacter	s__unclassified_g__Oscillibacter	OTU210	0	0	0	0	0	0	0	0	0	0	0	0	14	0	0	0	0	1	0	0	0	0	0	0	0	0	0	0	0	0	0	0	0	0	0	0	0	0	0	0	15
d__Bacteria	k__norank	p__Firmicutes	c__Clostridia	o__Clostridiales	f__Clostridiaceae_1	g__Clostridium_sensu_stricto_1	s__Clostridium_butyricum	OTU236	0	0	0	0	0	0	0	0	228	0	1	13	0	0	0	377	0	0	0	0	0	0	0	0	0	0	0	0	210	0	0	0	0	0	0	0	229	0	0	0	1058
d__Bacteria	k__norank	p__Firmicutes	c__Clostridia	o__Clostridiales	f__Ruminococcaceae	g__Ruminococcaceae_NK4A214_group	s__gut_metagenome_g__Ruminococcaceae_NK4A214_group	OTU385	130	27	28	34	0	4	2	0	0	1	0	2	0	3	16	1	59	2	4	4	0	4	0	0	0	0	0	0	1	0	0	15	0	1	0	0	3	3	197	140	681
d__Bacteria	k__norank	p__Firmicutes	c__Clostridia	o__Clostridiales	f__Lachnospiraceae	g__unclassified_f__Lachnospiraceae	s__unclassified_f__Lachnospiraceae	OTU79	0	0	5	4	0	1	0	0	0	0	0	0	0	0	0	0	0	0	0	0	0	1	0	0	0	2	0	0	0	0	0	0	0	0	0	0	5	1	0	0	19
d__Bacteria	k__norank	p__Actinobacteria	c__Actinobacteria	o__Coriobacteriales	f__Coriobacteriaceae	g__unclassified_f__Coriobacteriaceae	s__unclassified_f__Coriobacteriaceae	OTU3	0	0	0	0	0	0	0	0	0	0	0	0	0	0	0	0	0	0	0	0	0	0	0	0	0	0	0	0	0	0	0	0	0	0	0	0	0	0	0	4	4
d__Bacteria	k__norank	p__Firmicutes	c__Negativicutes	o__Selenomonadales	f__Veillonellaceae	g__unclassified_f__Veillonellaceae	s__unclassified_f__Veillonellaceae	OTU354	0	0	0	0	0	0	0	0	0	0	0	0	0	0	0	0	0	1	1	0	0	0	0	0	0	0	0	0	0	0	0	13	519	15	204	0	0	0	0	0	753
d__Bacteria	k__norank	p__Synergistetes	c__Synergistia	o__Synergistales	f__Synergistaceae	g__Pyramidobacter	s__Pyramidobacter_piscolens	OTU212	0	0	0	0	0	0	0	0	0	0	0	0	42	0	0	0	0	0	0	0	0	4	0	0	0	0	0	0	0	0	0	0	0	0	0	0	1	0	0	0	47
d__Bacteria	k__norank	p__Proteobacteria	c__Gammaproteobacteria	o__Enterobacteriales	f__Enterobacteriaceae	g__Klebsiella	s__unclassified_g__Klebsiella	OTU114	112	279	276	27	6	49	8	901	16	29	11	37	1037	25	640	131	183	382	66	23	1	39	2	1100	92	80	55	47	292	1001	120	3671	73	647	156	854	448	42	81	4	13043
d__Bacteria	k__norank	p__Firmicutes	c__Bacilli	o__Lactobacillales	f__Streptococcaceae	g__Streptococcus	s__Streptococcus_sobrinus	OTU183	0	0	0	0	0	0	0	0	0	0	0	0	1	0	9	0	0	0	0	0	0	0	0	0	0	0	0	0	0	0	0	0	0	0	0	0	0	0	0	0	10
d__Bacteria	k__norank	p__Firmicutes	c__Bacilli	o__Lactobacillales	f__Lactobacillaceae	g__Lactobacillus	s__unclassified_g__Lactobacillus	OTU217	0	0	0	0	0	0	0	0	0	0	0	2	0	139	0	0	0	0	0	0	0	0	0	0	0	0	0	0	1	0	0	0	0	0	0	0	0	0	0	0	142
d__Bacteria	k__norank	p__Saccharibacteria	c__norank_p__Saccharibacteria	o__norank_p__Saccharibacteria	f__norank_p__Saccharibacteria	g__norank_p__Saccharibacteria	s__unclassified_g__norank_p__Saccharibacteria	OTU324	2	0	0	0	0	0	0	2	1	0	0	0	1	0	1	0	0	0	0	5	0	0	0	7	0	0	0	37	0	0	0	4	0	0	0	0	0	0	0	2	62
d__Bacteria	k__norank	p__Firmicutes	c__Clostridia	o__Clostridiales	f__Ruminococcaceae	g__Ruminococcaceae_UCG-014	s__gut_metagenome_g__Ruminococcaceae_UCG-014	OTU6	0	11	3	8	0	0	0	0	0	0	0	0	0	0	0	0	0	0	0	0	0	0	0	0	0	0	0	0	0	0	0	0	0	0	0	0	0	0	0	73	95
d__Bacteria	k__norank	p__Actinobacteria	c__Actinobacteria	o__Coriobacteriales	f__Coriobacteriaceae	g__Collinsella	s__Collinsella_aerofaciens	OTU347	709	443	94	3	1175	177	314	982	430	312	584	769	3161	1790	407	0	1	0	0	1235	428	372	46	0	0	0	1	1043	0	1793	222	336	131	895	173	695	4	1	6	322	19054
d__Bacteria	k__norank	p__Bacteroidetes	c__Bacteroidia	o__Bacteroidales	f__Bacteroidaceae	g__Bacteroides	s__Bacteroidaceae_bacterium_MS4	OTU148	0	0	0	0	0	0	0	4	0	0	0	0	0	0	0	0	0	0	0	0	0	0	0	0	0	0	0	0	0	0	0	0	0	0	0	0	0	0	0	0	4
d__Bacteria	k__norank	p__Firmicutes	c__Clostridia	o__Clostridiales	f__Lachnospiraceae	g__Blautia	s__unclassified_g__Blautia	OTU243	0	0	0	2	0	0	0	0	0	0	0	0	1	0	5	9	10	0	2	7	0	1	2	0	0	0	0	21	1	5	3	8	0	0	0	22	0	1	35	1	136
d__Bacteria	k__norank	p__Firmicutes	c__Clostridia	o__Clostridiales	f__Peptostreptococcaceae	g__unclassified_f__Peptostreptococcaceae	s__unclassified_f__Peptostreptococcaceae	OTU186	7	0	0	0	0	0	0	0	0	0	0	0	0	0	51	0	0	0	0	0	0	0	0	0	0	0	0	1	0	0	0	0	0	0	0	0	0	0	1	0	60
d__Bacteria	k__norank	p__Firmicutes	c__Clostridia	o__Clostridiales	f__Clostridiaceae_1	g__Clostridium_sensu_stricto_1	s__uncultured_bacterium_g__Clostridium_sensu_stricto_1	OTU238	1	0	0	0	0	0	0	1	0	2	1	0	7	0	48	8	505	23	22	2	0	0	0	2	0	0	0	91	0	1	0	9	1	0	0	2	0	3	6	0	735
d__Bacteria	k__norank	p__Firmicutes	c__Clostridia	o__Clostridiales	f__Lachnospiraceae	g__norank_f__Lachnospiraceae	s__unclassified_g__norank_f__Lachnospiraceae	OTU41	0	0	0	0	0	0	0	2	0	0	0	0	0	0	0	0	0	0	0	0	0	0	0	0	0	0	0	0	0	0	0	0	0	0	0	0	0	0	5	4	11
d__Bacteria	k__norank	p__Bacteroidetes	c__Bacteroidia	o__Bacteroidales	f__Porphyromonadaceae	g__Odoribacter	s__Odoribacter_splanchnicus_DSM_20712	OTU129	2	5	2	11	2	5	0	0	0	0	0	2	12	3	0	0	0	0	0	1	2	6	0	0	0	0	0	0	6	0	0	0	0	2	2	0	3	1	2	3	72
d__Bacteria	k__norank	p__Firmicutes	c__Clostridia	o__Clostridiales	f__Ruminococcaceae	g__[Eubacterium]_coprostanoligenes_group	s__gut_metagenome_g__[Eubacterium]_coprostanoligenes_group	OTU372	9	0	0	0	0	0	0	0	0	0	0	3	22	2	50	0	0	0	0	14	0	11	2	0	0	0	0	0	0	0	0	0	0	0	0	0	2	4	95	0	214
d__Bacteria	k__norank	p__Bacteroidetes	c__Bacteroidia	o__Bacteroidales	f__Porphyromonadaceae	g__Parabacteroides	s__Parabacteroides_goldsteinii	OTU131	0	0	0	1	0	4	0	1	19	6	10	0	0	0	0	0	0	0	0	0	0	0	0	0	2	2	1	0	0	0	0	0	0	0	0	0	1	0	0	0	47
d__Bacteria	k__norank	p__Firmicutes	c__Clostridia	o__Clostridiales	f__Lachnospiraceae	g__[Eubacterium]_xylanophilum_group	s__unclassified_g__[Eubacterium]_xylanophilum_group	OTU386	0	8	0	27	0	0	0	0	0	0	0	0	0	0	0	0	0	0	0	0	0	0	0	0	0	0	0	0	1	0	0	0	0	0	0	0	1	0	14	14	65
d__Bacteria	k__norank	p__Bacteroidetes	c__Bacteroidia	o__Bacteroidales	f__Porphyromonadaceae	g__Butyricimonas	s__unclassified_g__Butyricimonas	OTU311	0	5	7	1	0	0	0	0	0	0	0	0	0	0	0	0	0	0	0	0	0	0	0	0	10	16	23	0	0	0	0	1	0	0	0	0	0	0	0	0	63
d__Bacteria	k__norank	p__Firmicutes	c__Bacilli	o__Bacillales	f__Bacillaceae	g__Bacillus	s__Bacillus_sporothermodurans	OTU259	0	0	0	0	0	0	0	6	0	0	0	0	0	0	0	0	0	0	0	1	0	0	0	1	0	0	0	2	0	0	0	0	0	0	0	0	0	0	0	0	10
d__Bacteria	k__norank	p__Firmicutes	c__Clostridia	o__Clostridiales	f__Lachnospiraceae	g__unclassified_f__Lachnospiraceae	s__unclassified_f__Lachnospiraceae	OTU11	36	3	8	12	0	0	0	9	14	16	5	1	0	0	21	1	27	3	0	3	1	5	0	8	0	7	0	4	0	3	0	9	0	0	0	0	0	0	10	67	273
d__Bacteria	k__norank	p__Bacteroidetes	c__Bacteroidia	o__Bacteroidales	f__Porphyromonadaceae	g__Butyricimonas	s__uncultured_bacterium_g__Butyricimonas	OTU225	0	0	0	0	0	0	0	0	0	0	0	1	9	3	1	0	0	0	0	0	0	0	0	0	0	0	0	0	0	0	0	0	0	0	0	0	2	1	0	0	17
d__Bacteria	k__norank	p__Firmicutes	c__Clostridia	o__Clostridiales	f__Clostridiaceae_1	g__Clostridium_sensu_stricto_1	s__unclassified_g__Clostridium_sensu_stricto_1	OTU333	0	0	0	0	0	0	0	4	194	10	82	0	3	0	8	0	5	1	0	0	0	0	0	176	5	8	7	3	142	60	8	0	0	3	0	117	68	1	0	0	905
d__Bacteria	k__norank	p__Firmicutes	c__Negativicutes	o__Selenomonadales	f__Veillonellaceae	g__Mitsuokella	s__uncultured_bacterium_g__Mitsuokella	OTU356	0	0	0	0	0	0	0	0	0	0	0	0	0	0	0	0	0	1	8	0	0	0	0	0	1	0	0	0	0	0	0	2008	7765	1353	4924	0	0	0	0	5	16065
d__Bacteria	k__norank	p__Firmicutes	c__Clostridia	o__Clostridiales	f__Lachnospiraceae	g__Lachnospiraceae_UCG-010	s__uncultured_organism_g__Lachnospiraceae_UCG-010	OTU197	13	1	3	14	0	0	0	0	0	0	0	2	0	1	2	1	5	1	2	0	0	0	0	0	0	0	0	0	0	0	0	0	0	0	0	0	0	0	12	16	73
d__Bacteria	k__norank	p__Firmicutes	c__Negativicutes	o__Selenomonadales	f__Veillonellaceae	g__Megamonas	s__Megamonas_funiformis_YIT_11815	OTU309	0	0	0	0	0	0	0	0	0	1	0	0	0	0	0	0	0	0	0	7	32	23	8	1	88	33	150	0	0	0	0	0	0	0	0	0	0	0	0	0	343
d__Bacteria	k__norank	p__Firmicutes	c__Bacilli	o__Lactobacillales	f__Lactobacillaceae	g__Lactobacillus	s__unclassified_g__Lactobacillus	OTU397	0	0	0	0	0	0	0	0	0	0	0	1	0	4	1	0	0	0	0	0	0	7	0	0	0	0	0	0	4877	0	9	0	0	0	0	0	4423	15092	497	0	24911
d__Bacteria	k__norank	p__Proteobacteria	c__Gammaproteobacteria	o__Pasteurellales	f__Pasteurellaceae	g__Haemophilus	s__unclassified_g__Haemophilus	OTU341	7	2	2	0	1	0	1	0	5	0	2	0	0	1	3	0	1	0	0	6	2	2	0	0	0	0	0	0	1	3	102	13	0	0	1	78	0	0	0	1	234
d__Bacteria	k__norank	p__Bacteroidetes	c__Bacteroidia	o__Bacteroidales	f__Bacteroidaceae	g__Bacteroides	s__Bacteroides_vulgatus_ATCC_8482	OTU179	32	313	223	301	22	53	10	41	4549	1711	5791	41	361	150	0	1431	56	595	1380	5	440	1462	275	19	623	651	768	6	31	1698	1437	7	47	292	103	1666	384	38	7	314	27333
d__Bacteria	k__norank	p__Actinobacteria	c__Actinobacteria	o__Coriobacteriales	f__Coriobacteriaceae	g__Coriobacteriaceae_UCG-002	s__uncultured_bacterium_g__Coriobacteriaceae_UCG-002	OTU403	0	0	0	0	0	0	0	0	0	0	0	0	0	0	0	0	0	0	0	0	0	0	0	0	0	0	0	0	8	0	0	0	0	0	0	0	18	0	0	0	26
d__Bacteria	k__norank	p__Firmicutes	c__Clostridia	o__Clostridiales	f__Lachnospiraceae	g__[Eubacterium]_hallii_group	s__unclassified_g__[Eubacterium]_hallii_group	OTU21	2649	40	54	71	17	77	13	797	7	7	6	15	148	8	1318	47	1366	45	49	482	5	16	1	1622	2	11	6	1882	0	17	0	513	4	37	4	0	45	5	1380	1408	14174
d__Bacteria	k__norank	p__Firmicutes	c__Negativicutes	o__Selenomonadales	f__Acidaminococcaceae	g__Phascolarctobacterium	s__unclassified_g__Phascolarctobacterium	OTU228	19	580	772	66	271	329	47	49	340	298	9	0	2	0	0	16	1	365	30	44	6	28	1	8	92	94	139	0	0	1484	91	0	0	0	0	2226	2	0	5	829	8243
d__Bacteria	k__norank	p__Firmicutes	c__Clostridia	o__Clostridiales	f__Lachnospiraceae	g__unclassified_f__Lachnospiraceae	s__unclassified_f__Lachnospiraceae	OTU289	38	0	0	1	0	6	0	1	1	0	0	1	1	7	53	3	47	1	1	0	0	0	0	43	7	1	6	18	0	1	1	41	0	4	0	7	0	0	11	11	312
d__Bacteria	k__norank	p__Actinobacteria	c__Actinobacteria	o__Bifidobacteriales	f__Bifidobacteriaceae	g__Bifidobacterium	s__Bifidobacterium_adolescentis	OTU260	0	719	244	2758	0	21	0	2	0	1	0	344	256	452	425	75	84	21	697	3643	548	446	7892	0	1	1	1	3612	10712	423	14194	650	76	228	3189	330	1329	4493	4734	334	62935
d__Bacteria	k__norank	p__Actinobacteria	c__Actinobacteria	o__Bifidobacteriales	f__Bifidobacteriaceae	g__Bifidobacterium	s__unclassified_g__Bifidobacterium	OTU144	3	8	3	6	0	4	1	0	0	0	1	0	0	3	1	3	2	0	13	1	0	0	1	0	0	0	0	1	0	0	0	1	1	1	1	2	0	1	1	1	60
d__Bacteria	k__norank	p__Firmicutes	c__Clostridia	o__Clostridiales	f__Lachnospiraceae	g__Moryella	s__human_gut_metagenome_g__Moryella	OTU38	0	1	0	5	0	2	0	0	0	0	0	0	0	0	0	0	0	0	0	0	0	0	0	0	0	0	0	0	1	0	0	2	0	0	0	0	0	0	2	16	29
d__Bacteria	k__norank	p__Firmicutes	c__Clostridia	o__Clostridiales	f__Christensenellaceae	g__Christensenellaceae_R-7_group	s__uncultured_Christensenellaceae_bacterium	OTU375	3	20	19	40	0	1	0	0	0	1	0	0	1	1	21	6	15	6	12	0	0	0	0	0	0	0	0	0	1	0	0	0	0	0	0	0	3	2	72	119	343
d__Bacteria	k__norank	p__Bacteroidetes	c__Bacteroidia	o__Bacteroidales	f__Bacteroidaceae	g__Bacteroides	s__Bacteroides_uniformis	OTU5	9	1081	2831	449	10	108	2	3	1157	85	89	3	213	7	1	1742	24	3483	304	3	69	866	36	13	408	1240	333	9	19	228	19	5	1	614	4	76	233	8	10	695	16490
d__Bacteria	k__norank	p__Proteobacteria	c__Betaproteobacteria	o__Burkholderiales	f__Burkholderiaceae	g__Burkholderia-Paraburkholderia	s__unclassified_g__Burkholderia-Paraburkholderia	OTU229	1	0	0	0	0	0	0	8	0	0	0	0	0	0	0	0	1	0	0	0	0	0	0	3	0	0	0	0	0	0	0	0	0	0	0	0	0	0	0	0	13
d__Bacteria	k__norank	p__Firmicutes	c__Clostridia	o__Clostridiales	f__Peptostreptococcaceae	g__Intestinibacter	s__Intestinibacter_bartlettii_DSM_16795	OTU351	1	0	0	0	0	0	0	17	3	2	4	1	22	0	161	2	107	173	2	3	0	0	0	172	1	2	1	9	1	0	0	90	0	121	0	0	73	3	14	5	990
d__Bacteria	k__norank	p__Proteobacteria	c__Gammaproteobacteria	o__Pasteurellales	f__Pasteurellaceae	g__Aggregatibacter	s__Aggregatibacter_segnis	OTU135	0	0	0	0	0	5	0	0	0	0	0	0	0	0	0	0	0	0	0	0	0	0	0	0	0	0	0	0	0	0	0	0	0	0	0	0	0	0	0	0	5
d__Bacteria	k__norank	p__Firmicutes	c__Clostridia	o__Clostridiales	f__Ruminococcaceae	g__Ruminococcaceae_UCG-005	s__human_gut_metagenome_g__Ruminococcaceae_UCG-005	OTU27	0	4	4	2	0	0	0	0	0	0	0	0	0	0	0	0	0	0	0	0	0	0	0	0	0	0	0	0	0	0	0	0	0	0	0	0	0	0	0	34	44
d__Bacteria	k__norank	p__Firmicutes	c__Bacilli	o__Lactobacillales	f__Lactobacillaceae	g__Lactobacillus	s__Lactobacillus_ruminis	OTU124	123	0	0	0	5979	1045	6991	0	0	0	0	128	3	0	5	0	0	0	0	0	1	0	0	0	0	0	0	0	0	7	0	0	0	0	0	0	0	0	0	0	14282
d__Bacteria	k__norank	p__Bacteroidetes	c__Bacteroidia	o__Bacteroidales	f__Porphyromonadaceae	g__Butyricimonas	s__Butyricimonas_virosa	OTU24	2	47	20	44	4	11	2	0	0	0	0	0	2	1	0	0	0	0	0	0	1	2	0	0	0	0	0	0	2	0	0	0	0	1	0	0	7	5	8	12	171
d__Bacteria	k__norank	p__Firmicutes	c__Clostridia	o__Clostridiales	f__Ruminococcaceae	g__Ruminiclostridium_6	s__[Eubacterium]_siraeum_DSM_15702	OTU252	5	0	1	1	0	0	0	0	0	0	0	0	0	0	0	3	52	3	9	0	0	0	0	0	0	0	0	0	0	0	0	0	0	0	0	0	0	1	0	0	75
d__Bacteria	k__norank	p__Firmicutes	c__Clostridia	o__Clostridiales	f__Lachnospiraceae	g__Lachnospira	s__uncultured_bacterium_g__Lachnospira	OTU87	1	83	35	148	4	0	1	24	2	3	1	6	3	12	9	22	11	26	24	0	12	1	5	0	0	0	0	0	1	0	0	5	7	8	4	0	6	4	2	5	475
d__Bacteria	k__norank	p__Firmicutes	c__Bacilli	o__Lactobacillales	f__Streptococcaceae	g__Lactococcus	s__unclassified_g__Lactococcus	OTU253	0	12	2	1	0	0	0	0	0	0	0	0	1	0	0	114	1	36	251	0	0	0	0	0	0	0	0	0	0	0	0	0	0	0	0	0	0	0	0	0	418
d__Bacteria	k__norank	p__Firmicutes	c__Clostridia	o__Clostridiales	f__Lachnospiraceae	g__Tyzzerella_4	s__uncultured_organism_g__Tyzzerella_4	OTU303	4	1	1	0	0	2	0	24	474	352	555	0	0	0	4	0	4	0	0	1	0	0	0	226	85	186	70	0	0	0	0	0	0	4	0	0	0	0	1	2	1996
d__Bacteria	k__norank	p__Firmicutes	c__Clostridia	o__Clostridiales	f__Christensenellaceae	g__Christensenellaceae_R-7_group	s__metagenome_g__Christensenellaceae_R-7_group	OTU107	19	0	0	0	0	0	0	0	0	0	0	0	0	0	1	0	0	0	0	0	0	0	0	0	0	0	0	0	1	0	0	0	0	0	0	0	0	0	2	0	23
d__Bacteria	k__norank	p__Bacteroidetes	c__Bacteroidia	o__Bacteroidales	f__Bacteroidaceae	g__Bacteroides	s__unclassified_g__Bacteroides	OTU58	0	1	2	2	0	0	0	0	0	0	0	0	0	0	0	0	0	0	0	0	0	0	0	0	0	0	0	0	0	0	0	0	0	0	0	0	0	0	0	1	6
d__Bacteria	k__norank	p__Firmicutes	c__Negativicutes	o__Selenomonadales	f__Veillonellaceae	g__Veillonella	s__unclassified_g__Veillonella	OTU162	1	107	0	0	1	4	0	4	443	13	60	4	13	8	5	0	0	3	1	22	0	1	0	0	0	0	0	0	0	11	3	1	0	2	0	113	0	0	0	1	821
d__Bacteria	k__norank	p__Verrucomicrobia	c__Verrucomicrobiae	o__Verrucomicrobiales	f__Verrucomicrobiaceae	g__Akkermansia	s__unclassified_g__Akkermansia	OTU104	449	0	0	0	1	4	0	0	0	0	0	0	0	0	0	0	6	0	0	0	0	0	0	0	0	0	0	0	2	0	0	0	0	0	0	0	6	2	15	2	487
d__Bacteria	k__norank	p__Bacteroidetes	c__Bacteroidia	o__Bacteroidales	f__Porphyromonadaceae	g__Barnesiella	s__gut_metagenome_g__Barnesiella	OTU37	0	3	1	5	0	1	0	0	0	1	1	0	0	0	0	0	0	0	0	0	0	0	0	0	0	0	0	0	0	0	0	0	0	0	0	0	0	0	0	1	13
d__Bacteria	k__norank	p__Firmicutes	c__Clostridia	o__Clostridiales	f__Ruminococcaceae	g__Butyricicoccus	s__uncultured_bacterium_g__Butyricicoccus	OTU1	0	9	12	67	0	0	0	10	2	8	0	8	18	7	4	6	10	17	6	0	0	0	0	0	0	0	0	0	0	0	0	3	0	1	3	0	0	0	0	107	298
d__Bacteria	k__norank	p__Proteobacteria	c__Gammaproteobacteria	o__Enterobacteriales	f__Enterobacteriaceae	g__Escherichia-Shigella	s__unclassified_g__Escherichia-Shigella	OTU241	0	0	0	0	0	3	0	0	0	0	0	0	0	0	0	2	0	0	0	0	0	0	0	0	0	0	0	0	0	0	0	0	0	0	0	2	0	0	0	0	7
d__Bacteria	k__norank	p__Firmicutes	c__Bacilli	o__Lactobacillales	f__Lactobacillaceae	g__Lactobacillus	s__unclassified_g__Lactobacillus	OTU334	0	0	0	0	0	0	0	0	0	0	0	0	0	0	0	0	0	0	0	0	0	0	0	0	0	0	0	0	8	0	0	0	0	0	0	0	0	0	0	0	8
d__Bacteria	k__norank	p__Firmicutes	c__Negativicutes	o__Selenomonadales	f__Acidaminococcaceae	g__Phascolarctobacterium	s__unclassified_g__Phascolarctobacterium	OTU200	0	0	0	0	0	0	0	1	0	0	0	341	463	820	1	0	0	0	0	0	0	0	0	0	0	0	0	0	0	0	0	13	239	365	110	0	2	1	0	4	2360
d__Bacteria	k__norank	p__Firmicutes	c__Clostridia	o__Clostridiales	f__Defluviitaleaceae	g__Defluviitaleaceae_UCG-011	s__uncultured_bacterium_g__Defluviitaleaceae_UCG-011	OTU12	4	3	4	3	0	0	0	0	0	0	0	0	0	0	0	0	0	0	0	0	0	0	0	0	0	0	0	0	0	0	0	0	0	0	0	0	0	0	0	3	17
d__Bacteria	k__norank	p__Firmicutes	c__Clostridia	o__Clostridiales	f__Ruminococcaceae	g__Anaerotruncus	s__unclassified_g__Anaerotruncus	OTU211	2	0	0	0	5	7	1	0	0	0	0	6	89	5	0	1	0	74	1	1	0	0	0	1	0	0	0	0	0	0	0	0	1	0	0	0	0	0	0	0	194
d__Bacteria	k__norank	p__Bacteroidetes	c__Bacteroidia	o__Bacteroidales	f__Porphyromonadaceae	g__Barnesiella	s__uncultured_organism_g__Barnesiella	OTU64	4	62	30	74	4	25	3	0	0	0	0	0	11	4	0	0	0	0	0	0	0	0	0	0	0	0	0	0	7	0	0	0	0	0	0	0	8	8	5	45	290
d__Bacteria	k__norank	p__Bacteroidetes	c__Bacteroidia	o__Bacteroidales	f__Rikenellaceae	g__Alistipes	s__Alistipes_indistinctus_YIT_12060	OTU128	4	0	0	0	1	2	0	0	0	0	0	0	0	0	0	0	0	0	0	0	0	0	0	1	5	0	4	0	2	0	0	0	0	0	0	0	3	2	1	1	26
d__Bacteria	k__norank	p__Firmicutes	c__Clostridia	o__Clostridiales	f__Ruminococcaceae	g__Ruminococcaceae_UCG-014	s__gut_metagenome_g__Ruminococcaceae_UCG-014	OTU30	0	309	119	171	0	0	0	0	0	0	0	0	0	0	0	0	0	0	0	0	0	0	0	0	0	0	0	0	0	0	0	0	0	0	0	0	0	0	0	2552	3151
d__Bacteria	k__norank	p__Firmicutes	c__Bacilli	o__Lactobacillales	f__Carnobacteriaceae	g__Granulicatella	s__uncultured_organism_g__Granulicatella	OTU112	12	0	0	0	1	1	0	7	0	0	0	0	0	0	7	0	1	0	0	4	1	0	0	6	0	0	0	12	0	0	0	2	0	0	0	0	0	0	1	0	55
d__Bacteria	k__norank	p__Bacteroidetes	c__Bacteroidia	o__Bacteroidales	f__Bacteroidaceae	g__Bacteroides	s__Bacteroides_plebeius	OTU361	23	0	0	0	117	39	44	0	0	0	0	119	64	459	1	0	0	0	1	1	0	0	0	0	0	0	0	0	64	0	1	3	139	157	316	0	50	94	2	0	1694
d__Bacteria	k__norank	p__Bacteroidetes	c__Bacteroidia	o__Bacteroidales	f__Bacteroidaceae	g__Bacteroides	s__Bacteroides_clarus	OTU244	0	0	0	1	0	1	0	0	11	0	0	1	0	1	0	276	6	127	119	0	0	1	1	0	8	4	11	0	2	1	0	0	0	0	0	0	16	5	1	0	593
d__Bacteria	k__norank	p__Actinobacteria	c__Actinobacteria	o__Actinomycetales	f__Actinomycetaceae	g__norank_f__Actinomycetaceae	s__uncultured_bacterium_g__norank_f__Actinomycetaceae	OTU109	1	0	0	0	0	0	0	0	0	0	0	0	0	0	0	0	0	0	0	0	0	0	0	0	0	0	0	1	0	0	0	0	0	0	0	0	0	0	0	0	2
d__Bacteria	k__norank	p__Firmicutes	c__Erysipelotrichia	o__Erysipelotrichales	f__Erysipelotrichaceae	g__Sharpea	s__uncultured_bacterium_g__Sharpea	OTU196	0	0	0	0	0	0	0	0	0	0	0	23	28	2	4	0	0	0	0	0	0	0	0	0	0	0	0	0	0	0	0	0	0	0	0	0	0	0	0	0	57
d__Bacteria	k__norank	p__Actinobacteria	c__Actinobacteria	o__Coriobacteriales	f__Coriobacteriaceae	g__Olsenella	s__unclassified_g__Olsenella	OTU265	0	0	0	0	0	0	0	0	0	0	0	0	0	0	0	0	0	0	0	14	316	26	8	0	0	0	0	0	0	0	0	5	0	56	1	0	0	0	0	0	426
d__Bacteria	k__norank	p__Firmicutes	c__Clostridia	o__Clostridiales	f__Ruminococcaceae	g__Ruminiclostridium_9	s__uncultured_organism_g__Ruminiclostridium_9	OTU72	0	1	1	19	1	3	0	0	1	1	0	4	0	3	0	0	0	0	0	0	0	0	0	0	0	0	0	0	1	0	0	0	0	8	0	0	0	0	1	0	44
d__Bacteria	k__norank	p__Firmicutes	c__Clostridia	o__Clostridiales	f__Lachnospiraceae	g__Lachnospiraceae_UCG-004	s__unclassified_g__Lachnospiraceae_UCG-004	OTU275	0	2	182	29	4	116	3	3	35	316	16	34	209	19	0	31	2	306	17	4	9	1899	5	0	0	0	2	10	0	34	15	7	6	356	5	4	911	9	0	1	4601
d__Bacteria	k__norank	p__Lentisphaerae	c__Lentisphaeria	o__Victivallales	f__Victivallaceae	g__Victivallis	s__uncultured_bacterium_g__Victivallis	OTU381	0	0	0	1	0	0	0	0	0	0	0	0	0	0	0	0	0	0	0	0	0	0	0	0	0	0	0	0	1	0	0	0	0	0	0	0	1	2	1	0	6
d__Bacteria	k__norank	p__Firmicutes	c__Clostridia	o__Clostridiales	f__Family_XIII	g__Family_XIII_AD3011_group	s__uncultured_bacterium_g__Family_XIII_AD3011_group	OTU366	0	0	0	0	0	0	0	0	0	0	0	0	0	0	0	0	0	0	0	0	0	0	0	0	0	0	0	0	0	0	0	0	0	0	0	0	0	0	3	1	4
d__Bacteria	k__norank	p__Firmicutes	c__Clostridia	o__Clostridiales	f__Lachnospiraceae	g__Blautia	s__Ruminococcus_sp._5_1_39BFAA	OTU235	1851	68	35	81	86	176	45	3278	211	62	65	33	100	53	1675	1600	3689	80	37	1223	24	132	20	3942	64	44	96	3050	11	244	28	1752	9	126	6	2374	18	22	3049	874	30333
d__Bacteria	k__norank	p__Synergistetes	c__Synergistia	o__Synergistales	f__Synergistaceae	g__Cloacibacillus	s__Cloacibacillus_porcorum	OTU327	0	1	4	0	0	0	0	0	0	0	0	0	0	0	0	0	0	0	0	0	0	0	0	0	0	0	0	0	1	0	0	0	0	0	0	0	15	1	11	0	33
d__Bacteria	k__norank	p__Actinobacteria	c__Actinobacteria	o__Coriobacteriales	f__Coriobacteriaceae	g__Collinsella	s__Collinsella_intestinalis	OTU294	0	0	0	0	0	0	0	0	0	1	1	0	0	0	0	0	0	0	0	0	0	0	0	1138	219	205	866	0	0	0	0	0	0	0	0	0	0	0	0	0	2430
d__Bacteria	k__norank	p__Actinobacteria	c__Actinobacteria	o__Actinomycetales	f__Actinomycetaceae	g__Actinomyces	s__Actinomyces_viscosus	OTU188	3	0	0	0	0	0	0	6	0	0	1	0	0	0	4	0	0	0	0	2	0	0	0	3	0	1	1	8	0	0	0	1	0	0	0	0	0	0	1	1	32
d__Bacteria	k__norank	p__Firmicutes	c__Clostridia	o__Clostridiales	f__Lachnospiraceae	g__unclassified_f__Lachnospiraceae	s__unclassified_f__Lachnospiraceae	OTU370	20	4	9	3	0	38	0	2	0	0	0	1	1	2	19	0	0	0	0	0	0	0	0	2	0	1	0	0	1	0	0	0	0	0	0	0	0	1	13	34	151
d__Bacteria	k__norank	p__Proteobacteria	c__Deltaproteobacteria	o__Desulfovibrionales	f__Desulfovibrionaceae	g__Desulfovibrio	s__Desulfovibrio_desulfuricans_g__Desulfovibrio	OTU132	2	0	0	0	0	20	0	0	0	0	0	0	0	0	0	0	0	0	0	0	0	0	0	0	0	0	0	0	0	0	0	0	0	0	0	0	0	0	0	0	22
d__Bacteria	k__norank	p__Firmicutes	c__Bacilli	o__Lactobacillales	f__Leuconostocaceae	g__Weissella	s__unclassified_g__Weissella	OTU68	4	1063	1336	1584	0	0	0	250	0	0	39	0	14	6	35	40	10	29	1898	125	1	3	25	2	0	0	3	2478	12	12	5	3	0	0	1	6	0	0	4	3	8991
d__Bacteria	k__norank	p__Firmicutes	c__Clostridia	o__Clostridiales	f__Ruminococcaceae	g__norank_f__Ruminococcaceae	s__Ruminococcaceae_bacterium_AM2	OTU168	0	0	0	0	0	0	0	1	17	4	2	0	0	0	0	0	1	0	0	0	0	0	0	0	0	0	0	0	0	0	0	0	0	0	0	0	0	0	0	0	25
d__Bacteria	k__norank	p__Firmicutes	c__Negativicutes	o__Selenomonadales	f__Veillonellaceae	g__Dialister	s__gut_metagenome_g__Dialister	OTU202	0	0	0	0	0	0	0	0	0	0	0	47	2	12	0	299	4	115	52	53	153	317	111	0	0	0	0	1	657	0	0	0	0	0	0	0	967	89	159	0	3038
d__Bacteria	k__norank	p__Firmicutes	c__Clostridia	o__Clostridiales	f__Ruminococcaceae	g__unclassified_f__Ruminococcaceae	s__unclassified_f__Ruminococcaceae	OTU392	10	0	0	0	0	0	0	0	0	0	0	0	4	0	0	2	5	0	0	0	0	0	0	0	0	0	0	0	0	0	0	0	0	0	0	0	2	0	3	0	26
d__Bacteria	k__norank	p__Fusobacteria	c__Fusobacteriia	o__Fusobacteriales	f__Fusobacteriaceae	g__Fusobacterium	s__unclassified_g__Fusobacterium	OTU280	1	0	0	0	0	0	0	0	6	18	1	0	0	0	0	0	0	0	0	8	14	4420	3	0	0	0	0	25	0	0	0	0	0	0	0	0	0	0	0	0	4496
d__Bacteria	k__norank	p__Proteobacteria	c__Deltaproteobacteria	o__Desulfovibrionales	f__Desulfovibrionaceae	g__Desulfovibrio	s__uncultured_Desulfovibrionaceae_bacterium	OTU74	0	2	1	6	0	0	0	0	0	0	0	0	0	0	0	0	0	0	0	0	0	0	0	0	0	0	0	0	0	0	0	0	0	1	2	0	0	0	0	0	12
d__Bacteria	k__norank	p__Firmicutes	c__Bacilli	o__Lactobacillales	f__Lactobacillaceae	g__Lactobacillus	s__Lactobacillus_vaginalis	OTU365	0	0	0	0	0	0	0	0	0	0	0	0	0	3	1	0	0	0	0	0	0	0	0	0	0	0	10	0	2	0	0	0	0	0	10	0	0	1	0	0	27
d__Bacteria	k__norank	p__Firmicutes	c__Bacilli	o__Lactobacillales	f__Lactobacillaceae	g__Lactobacillus	s__Lactobacillus_sanfranciscensis_TMW_1.1304	OTU319	0	0	0	0	0	0	0	0	0	0	0	0	0	0	0	0	0	0	0	0	0	0	0	0	0	0	0	59	0	1	0	0	0	0	0	0	0	0	0	0	60
d__Bacteria	k__norank	p__Fusobacteria	c__Fusobacteriia	o__Fusobacteriales	f__Fusobacteriaceae	g__Propionigenium	s__uncultured_bacterium_g__Propionigenium	OTU163	0	0	0	0	0	0	0	0	1	0	0	2	0	0	0	0	0	0	0	0	0	0	0	0	0	0	0	0	0	0	0	0	0	0	0	0	0	0	0	0	3
d__Bacteria	k__norank	p__Fusobacteria	c__Fusobacteriia	o__Fusobacteriales	f__Fusobacteriaceae	g__Fusobacterium	s__unclassified_g__Fusobacterium	OTU295	0	0	0	0	0	0	0	0	7	24	2	0	0	0	0	0	0	0	0	0	1	26	0	0	1	66	0	0	0	0	0	0	0	0	0	0	0	0	0	0	127
d__Bacteria	k__norank	p__Bacteroidetes	c__Bacteroidia	o__Bacteroidales	f__Prevotellaceae	g__Prevotella_9	s__unclassified_g__Prevotella_9	OTU326	0	0	0	0	2	2	5	0	0	0	0	4	1	9	0	0	0	0	0	0	0	0	0	0	0	0	0	0	26	0	0	0	0	0	4	0	1	21	2	0	77
d__Bacteria	k__norank	p__Bacteroidetes	c__Bacteroidia	o__Bacteroidales	f__Bacteroidales_S24-7_group	g__norank_f__Bacteroidales_S24-7_group	s__uncultured_bacterium_g__norank_f__Bacteroidales_S24-7_group	OTU15	0	16	4	57	0	0	0	0	0	0	0	0	0	0	0	0	0	0	0	0	0	0	0	0	0	0	0	0	0	0	0	0	0	0	0	0	0	0	0	58	135
d__Bacteria	k__norank	p__Proteobacteria	c__Deltaproteobacteria	o__Desulfovibrionales	f__Desulfovibrionaceae	g__Desulfovibrio	s__unclassified_g__Desulfovibrio	OTU399	0	0	0	0	0	0	0	0	0	0	0	0	0	0	0	0	0	0	0	0	0	0	0	0	0	0	0	0	0	0	0	0	0	0	0	0	7	0	11	0	18
d__Bacteria	k__norank	p__Proteobacteria	c__Betaproteobacteria	o__Rhodocyclales	f__Rhodocyclaceae	g__Azoarcus	s__uncultured_bacterium_g__Azoarcus	OTU61	0	0	4	0	0	0	0	0	0	0	0	0	0	0	0	0	0	0	0	0	0	0	0	0	0	0	0	0	0	0	0	0	0	0	0	0	0	0	0	0	4
d__Bacteria	k__norank	p__Firmicutes	c__Clostridia	o__Clostridiales	f__Ruminococcaceae	g__Ruminococcaceae_UCG-009	s__unclassified_g__Ruminococcaceae_UCG-009	OTU214	0	0	0	0	0	0	0	0	0	0	0	0	163	0	1	0	0	0	0	0	0	0	0	0	0	0	0	0	0	0	0	0	0	0	0	0	0	0	2	0	166
d__Bacteria	k__norank	p__Firmicutes	c__Clostridia	o__Clostridiales	f__Christensenellaceae	g__Christensenellaceae_R-7_group	s__unclassified_g__Christensenellaceae_R-7_group	OTU191	47	0	0	0	0	1	0	0	0	0	0	0	2	0	2	0	0	0	0	0	0	0	0	0	0	0	0	0	0	0	0	0	0	0	0	0	0	0	3	0	55
d__Bacteria	k__norank	p__Firmicutes	c__Clostridia	o__Clostridiales	f__Ruminococcaceae	g__[Eubacterium]_coprostanoligenes_group	s__gut_metagenome_g__[Eubacterium]_coprostanoligenes_group	OTU127	6	0	0	0	0	0	0	0	0	0	0	0	0	0	0	0	0	0	0	0	0	0	0	0	0	0	0	0	0	0	0	0	0	0	0	0	0	0	0	0	6
d__Bacteria	k__norank	p__Bacteroidetes	c__Bacteroidia	o__Bacteroidales	f__Rikenellaceae	g__Alistipes	s__Alistipes_sp._N15.MGS-157	OTU50	2	2	1	2	0	2	0	0	0	0	0	0	1	0	0	0	0	0	0	0	0	0	0	0	0	0	0	0	0	0	0	0	0	0	0	0	0	1	0	1	12
d__Bacteria	k__norank	p__Bacteroidetes	c__Bacteroidia	o__Bacteroidales	f__Bacteroidaceae	g__Bacteroides	s__Bacteroides_thetaiotaomicron	OTU141	57	61	57	49	4	46	1	1	113	40	72	1	27	9	0	9	0	7	1	1	11	44	8	1	75	118	148	2	8	43	1	2	0	22	1	5	17	10	7	40	1119
d__Bacteria	k__norank	p__Actinobacteria	c__Actinobacteria	o__Coriobacteriales	f__Coriobacteriaceae	g__Enorma	s__unclassified_g__Enorma	OTU394	0	0	0	0	0	0	0	0	0	0	0	0	0	0	0	0	0	0	0	0	0	0	0	0	0	0	0	0	0	0	0	0	0	0	0	0	19	1	12	0	32
d__Bacteria	k__norank	p__Firmicutes	c__Clostridia	o__Clostridiales	f__Lachnospiraceae	g__[Ruminococcus]_gnavus_group	s__unclassified_g__[Ruminococcus]_gnavus_group	OTU166	3	1	0	0	1	0	0	1049	1160	311	2346	1	0	4	4	1	4	0	4	510	57	46	27	6049	992	589	2659	43	0	11	0	2	0	1	0	7	0	0	1	1	15884
d__Bacteria	k__norank	p__Firmicutes	c__Clostridia	o__Clostridiales	f__Lachnospiraceae	g__Coprococcus_2	s__unclassified_g__Coprococcus_2	OTU393	4	0	0	0	0	0	0	0	0	0	0	0	0	0	7	0	0	0	0	0	0	0	0	0	0	0	0	0	1	0	0	0	0	0	0	0	74	82	386	0	554
d__Bacteria	k__norank	p__Firmicutes	c__Clostridia	o__Clostridiales	f__Ruminococcaceae	g__Candidatus_Soleaferrea	s__Ruminococcaceae_bacterium_GD6	OTU340	6	0	6	1	0	6	0	0	0	0	0	0	9	0	0	1	0	5	0	0	0	4	0	0	0	0	0	0	0	5	0	0	0	5	0	0	9	0	0	0	57
d__Bacteria	k__norank	p__Firmicutes	c__Bacilli	o__Lactobacillales	f__Streptococcaceae	g__Lactococcus	s__unclassified_g__Lactococcus	OTU209	4	21	1	0	0	0	0	9	0	0	2	0	12	0	22	89	6	45	211	1	0	0	0	2	0	0	0	19	0	1	0	0	0	0	0	0	0	0	0	0	445
d__Bacteria	k__norank	p__Firmicutes	c__Clostridia	o__Clostridiales	f__Lachnospiraceae	g__Dorea	s__Dorea_longicatena_g__Dorea	OTU231	1784	8	74	52	132	163	31	197	29	15	0	62	157	82	1234	180	843	275	10	682	13	114	10	180	196	261	46	92	13	1510	0	246	5	367	5	807	75	24	1075	495	11544
d__Bacteria	k__norank	p__Firmicutes	c__Clostridia	o__Clostridiales	f__Ruminococcaceae	g__Ruminococcaceae_UCG-014	s__uncultured_bacterium_g__Ruminococcaceae_UCG-014	OTU89	46	0	0	0	0	0	0	0	0	0	0	0	0	0	0	0	0	0	0	0	0	0	0	0	0	0	0	0	0	0	0	0	0	0	0	0	0	0	0	0	46
d__Bacteria	k__norank	p__Firmicutes	c__Clostridia	o__Clostridiales	f__Lachnospiraceae	g__Sellimonas	s__uncultured_bacterium_g__Sellimonas	OTU246	0	0	0	1	0	0	0	0	0	0	0	0	2	0	0	29	44	56	9	1	0	3	0	2	1	7	0	0	0	0	0	0	0	0	0	0	1	0	0	0	156
d__Bacteria	k__norank	p__Firmicutes	c__Bacilli	o__Lactobacillales	f__Streptococcaceae	g__Streptococcus	s__unclassified_g__Streptococcus	OTU318	52	0	1	0	1	2	0	2	0	1	1	0	10	0	106	0	7	0	0	7	0	0	1	33	0	1	0	8	4	0	0	5	1	1	1	0	3	0	5	7	260
d__Bacteria	k__norank	p__Firmicutes	c__Clostridia	o__Clostridiales	f__Christensenellaceae	g__Christensenellaceae_R-7_group	s__uncultured_bacterium_g__Christensenellaceae_R-7_group	OTU39	0	2	1	2	0	0	0	0	0	0	0	0	1	0	3	0	0	0	0	1	0	0	0	0	0	0	0	0	0	0	0	0	0	0	0	0	0	0	0	19	29
d__Bacteria	k__norank	p__Bacteroidetes	c__Bacteroidia	o__Bacteroidales	f__Porphyromonadaceae	g__Candidatus_Azobacteroides	s__Candidatus_Azobacteroides_pseudotrichonymphae_genomovar._CFP2	OTU308	0	0	0	0	0	0	0	0	0	0	0	0	0	0	0	0	0	1	0	0	0	0	0	0	0	1	0	0	0	0	0	0	0	2	0	0	0	0	0	0	4
d__Bacteria	k__norank	p__Bacteroidetes	c__Bacteroidia	o__Bacteroidales	f__Prevotellaceae	g__Prevotella_9	s__unclassified_g__Prevotella_9	OTU143	90	0	0	0	6578	127	6634	0	0	0	0	18098	158	11521	11	0	0	0	0	1	0	8	0	0	0	0	0	1	3732	7	1	0	8	3	6	0	861	3980	535	0	52360
d__Bacteria	k__norank	p__Firmicutes	c__Clostridia	o__Clostridiales	f__Ruminococcaceae	g__norank_f__Ruminococcaceae	s__human_gut_metagenome_g__norank_f__Ruminococcaceae	OTU219	1	0	0	1	1	3	0	0	0	0	0	0	6	1	0	0	0	0	0	0	0	0	0	0	0	0	0	0	0	0	0	0	0	0	0	0	0	1	0	1	15
d__Bacteria	k__norank	p__Firmicutes	c__Clostridia	o__Clostridiales	f__Lachnospiraceae	g__unclassified_f__Lachnospiraceae	s__unclassified_f__Lachnospiraceae	OTU35	2	0	0	0	0	0	0	0	0	0	0	0	0	0	0	0	0	0	0	0	0	0	0	0	0	0	0	0	0	0	0	0	0	0	0	0	0	0	3	2	7
d__Bacteria	k__norank	p__Firmicutes	c__Bacilli	o__Lactobacillales	f__Lactobacillaceae	g__Lactobacillus	s__unclassified_g__Lactobacillus	OTU145	0	0	0	0	14	0	75	0	0	0	0	0	0	0	0	0	0	0	0	0	0	0	0	0	0	0	0	0	0	0	0	0	0	0	0	0	0	0	0	0	89
d__Bacteria	k__norank	p__Firmicutes	c__Clostridia	o__Clostridiales	f__Peptostreptococcaceae	g__Peptostreptococcus	s__uncultured_bacterium_g__Peptostreptococcus	OTU169	1	0	0	0	0	2	0	1	30	2111	0	0	0	0	0	0	12	0	0	0	0	0	0	3	0	3	0	5	0	0	0	0	0	0	0	0	0	0	0	0	2168
d__Bacteria	k__norank	p__Firmicutes	c__Clostridia	o__Clostridiales	f__Christensenellaceae	g__Catabacter	s__Catabacter_hongkongensis	OTU110	5	0	1	1	0	0	0	0	0	0	0	0	2	0	1	0	1	0	1	0	0	1	0	0	0	0	0	0	0	0	0	0	0	0	0	0	1	0	1	2	17
d__Bacteria	k__norank	p__Firmicutes	c__Bacilli	o__Lactobacillales	f__unclassified_o__Lactobacillales	g__unclassified_o__Lactobacillales	s__unclassified_o__Lactobacillales	OTU234	0	76	7	0	0	0	0	0	0	0	16	0	9	1	2	112	0	0	4	0	0	0	0	0	0	0	2	0	36	0	0	0	0	0	0	0	0	0	0	0	265
d__Bacteria	k__norank	p__Firmicutes	c__Erysipelotrichia	o__Erysipelotrichales	f__Erysipelotrichaceae	g__Holdemania	s__unclassified_g__Holdemania	OTU182	2	0	2	0	0	8	0	3	1	1	0	0	15	1	1	2	1	13	1	0	0	1	0	0	0	0	0	0	0	2	0	0	0	6	0	0	4	0	2	3	69
d__Bacteria	k__norank	p__Firmicutes	c__Bacilli	o__Lactobacillales	f__Lactobacillaceae	g__Pediococcus	s__unclassified_g__Pediococcus	OTU195	0	0	0	0	0	0	0	0	0	0	0	113	0	3	0	0	0	0	3	0	0	0	0	0	0	0	0	3	68	0	0	0	0	0	0	0	0	0	0	0	190
d__Bacteria	k__norank	p__Firmicutes	c__Negativicutes	o__Selenomonadales	f__Veillonellaceae	g__Dialister	s__unclassified_g__Dialister	OTU396	0	0	0	0	0	0	0	0	0	0	0	0	0	0	0	0	0	0	0	0	0	0	0	0	0	0	0	0	27	0	0	0	0	0	0	0	34	18	1	0	80
d__Bacteria	k__norank	p__Firmicutes	c__Clostridia	o__Clostridiales	f__Ruminococcaceae	g__Ruminococcaceae_UCG-005	s__unclassified_g__Ruminococcaceae_UCG-005	OTU26	0	0	0	1	0	0	0	0	0	0	0	0	0	0	0	0	0	0	0	0	0	0	0	0	0	0	0	0	0	0	0	0	0	0	0	0	0	0	1	15	17
d__Bacteria	k__norank	p__Firmicutes	c__Clostridia	o__Clostridiales	f__Ruminococcaceae	g__Butyricicoccus	s__uncultured_organism_g__Butyricicoccus	OTU180	0	0	0	0	0	0	0	0	1	2	7	0	0	0	0	0	0	0	0	0	0	0	0	0	0	0	0	0	0	0	0	0	0	0	0	0	0	0	0	0	10
d__Bacteria	k__norank	p__Firmicutes	c__Erysipelotrichia	o__Erysipelotrichales	f__Erysipelotrichaceae	g__[Clostridium]_innocuum_group	s__uncultured_bacterium_g__[Clostridium]_innocuum_group	OTU139	0	0	4	0	1	30	0	0	16	16	7	0	6	0	0	6	0	17	1	0	0	1	0	7	6	5	1	1	0	2	0	1	0	3	0	1	2	0	0	0	134
d__Bacteria	k__norank	p__Proteobacteria	c__Betaproteobacteria	o__Burkholderiales	f__Burkholderiaceae	g__Ralstonia	s__unidentified_marine_bacterioplankton_g__Ralstonia	OTU157	0	0	0	0	0	0	0	2	0	0	0	0	0	0	2	0	0	0	0	1	0	0	0	1	0	0	0	11	0	0	0	0	0	0	0	0	0	0	0	0	17
d__Bacteria	k__norank	p__Firmicutes	c__Erysipelotrichia	o__Erysipelotrichales	f__Erysipelotrichaceae	g__Erysipelatoclostridium	s__Erysipelatoclostridium_ramosum	OTU164	0	45	5	0	0	0	0	183	1924	531	348	0	7	0	0	60	2	2	0	6	0	1	0	39	10	27	6	2	0	2	0	0	0	0	1	15	0	0	0	0	3216
d__Bacteria	k__norank	p__Proteobacteria	c__Alphaproteobacteria	o__Rhodospirillales	f__Rhodospirillaceae	g__norank_f__Rhodospirillaceae	s__gut_metagenome_g__norank_f__Rhodospirillaceae	OTU81	0	5	2	19	0	0	0	0	0	0	0	0	0	0	0	0	0	0	0	0	0	0	0	0	0	0	0	0	0	0	0	0	0	0	0	0	0	0	0	0	26
d__Bacteria	k__norank	p__Firmicutes	c__Clostridia	o__Clostridiales	f__Ruminococcaceae	g__norank_f__Ruminococcaceae	s__gut_metagenome_g__norank_f__Ruminococcaceae	OTU80	1	5	0	9	2	79	1	0	0	0	0	1	88	2	0	3	3	155	6	0	2	114	0	1	0	0	0	0	1	0	0	0	0	6	0	0	14	0	3	0	496
d__Bacteria	k__norank	p__Actinobacteria	c__Actinobacteria	o__Bifidobacteriales	f__Bifidobacteriaceae	g__Bifidobacterium	s__Bifidobacterium_animalis	OTU218	288	0	1	0	102	172	388	7	0	4	0	78	319	1002	849	89	516	70	668	0	0	0	0	5	12	1	7	0	0	0	0	0	0	0	0	0	1	1	0	0	4580
d__Bacteria	k__norank	p__Firmicutes	c__Clostridia	o__Clostridiales	f__Lachnospiraceae	g__[Ruminococcus]_gauvreauii_group	s__unclassified_g__[Ruminococcus]_gauvreauii_group	OTU374	26	19	20	56	5	3	1	11	1	0	1	3	7	2	31	9	61	8	2	10	1	0	0	17	1	8	0	7	11	0	1	2	0	1	0	7	33	25	101	88	579
d__Bacteria	k__norank	p__Firmicutes	c__Negativicutes	o__Selenomonadales	f__Acidaminococcaceae	g__Acidaminococcus	s__uncultured_bacterium_g__Acidaminococcus	OTU272	0	0	0	0	0	0	1	0	0	0	0	0	0	0	0	0	0	0	0	404	659	1638	424	0	0	0	0	8	0	0	0	0	0	0	0	0	0	0	0	0	3134
d__Bacteria	k__norank	p__Actinobacteria	c__Actinobacteria	o__Actinomycetales	f__Actinomycetaceae	g__Actinomyces	s__Actinomyces_odontolyticus	OTU317	8	0	1	0	0	0	0	20	0	0	0	0	1	0	32	0	5	0	0	25	0	1	0	15	0	0	0	66	0	0	1	47	0	1	1	1	0	0	5	25	255
d__Bacteria	k__norank	p__Firmicutes	c__Clostridia	o__Clostridiales	f__Peptostreptococcaceae	g__unclassified_f__Peptostreptococcaceae	s__unclassified_f__Peptostreptococcaceae	OTU152	1266	14	7	5	6	20	4	1410	0	2	0	8	171	33	3542	22	874	91	37	132	3	5	2	42	1	3	0	79	3	1	1	76	0	35	1	1	29	7	57	84	8074
d__Bacteria	k__norank	p__Actinobacteria	c__Actinobacteria	o__Coriobacteriales	f__Coriobacteriaceae	g__Adlercreutzia	s__unclassified_g__Adlercreutzia	OTU9	0	15	18	3	0	0	0	0	0	0	0	1	48	4	28	1	221	21	4	0	0	0	0	0	0	0	0	0	4	0	0	18	1	40	0	0	11	1	57	93	589
d__Bacteria	k__norank	p__Bacteroidetes	c__Bacteroidia	o__Bacteroidales	f__Bacteroidaceae	g__Bacteroides	s__Bacteroides_thetaiotaomicron	OTU57	0	31	89	21	2	37	0	2	290	64	160	0	17	4	0	80	1	314	50	0	3	49	2	0	56	179	73	0	14	20	2	1	2	35	2	4	146	15	9	26	1800
d__Bacteria	k__norank	p__Firmicutes	c__Bacilli	o__Lactobacillales	f__Leuconostocaceae	g__Leuconostoc	s__Leuconostoc_lactis	OTU344	2	0	1	0	0	0	0	2	1	0	0	0	0	0	2	0	0	0	0	50	2	0	0	0	0	0	0	8	1	0	0	4	0	0	0	0	0	0	1	1	75
d__Bacteria	k__norank	p__Firmicutes	c__Clostridia	o__Clostridiales	f__Christensenellaceae	g__Christensenellaceae_R-7_group	s__uncultured_organism_g__Christensenellaceae_R-7_group	OTU136	3	0	0	0	1	1	0	0	0	0	0	1	4	0	0	0	0	0	0	0	0	0	0	0	0	0	0	0	1	0	0	0	0	1	0	0	0	0	0	1	13
d__Bacteria	k__norank	p__Actinobacteria	c__Actinobacteria	o__norank_c__Actinobacteria	f__norank_c__Actinobacteria	g__norank_c__Actinobacteria	s__unclassified_g__norank_c__Actinobacteria	OTU287	0	0	0	0	0	0	0	0	0	0	0	0	0	0	0	0	0	0	0	0	0	0	0	2	0	0	0	0	0	0	0	0	0	0	0	0	0	0	0	0	2
d__Bacteria	k__norank	p__Actinobacteria	c__Actinobacteria	o__Coriobacteriales	f__Coriobacteriaceae	g__Gordonibacter	s__Gordonibacter_pamelaeae	OTU401	16	12	6	0	1	1	0	0	0	0	0	0	2	0	0	0	6	4	0	0	0	0	0	0	0	0	0	0	0	0	0	0	0	1	0	0	5	0	1	23	78
d__Bacteria	k__norank	p__Firmicutes	c__Clostridia	o__Clostridiales	f__Ruminococcaceae	g__Ruminococcaceae_UCG-003	s__uncultured_bacterium_g__Ruminococcaceae_UCG-003	OTU266	0	5	0	15	0	21	0	0	0	0	0	0	36	1	0	1	0	17	0	0	0	20	0	0	0	0	0	0	0	0	0	0	0	11	0	0	0	1	0	2	130
d__Bacteria	k__norank	p__Firmicutes	c__Clostridia	o__Clostridiales	f__Lachnospiraceae	g__Roseburia	s__unclassified_g__Roseburia	OTU233	2	5	0	21	0	22	1	67	4	5	4	57	18	137	41	84	229	66	90	14	40	11	10	11	5	0	9	0	0	1	1	125	70	77	63	2	21	16	240	22	1591
d__Bacteria	k__norank	p__Firmicutes	c__Clostridia	o__Clostridiales	f__Lachnospiraceae	g__Lachnospiraceae_ND3007_group	s__uncultured_bacterium_g__Lachnospiraceae_ND3007_group	OTU33	4	36	23	39	0	0	0	77	0	9	1	0	0	0	2	21	29	9	5	13	2	10	2	0	0	0	0	0	0	0	0	23	1	2	0	0	5	0	102	12	427
d__Bacteria	k__norank	p__Firmicutes	c__Bacilli	o__Lactobacillales	f__Lactobacillaceae	g__Lactobacillus	s__unclassified_g__Lactobacillus	OTU331	0	0	0	0	44	0	242	0	0	0	0	44	1	343	0	0	0	0	1	0	0	0	0	1	1	0	1	2	233	1	0	0	1	0	41	0	1	72	0	0	1029
d__Bacteria	k__norank	p__Firmicutes	c__Clostridia	o__Clostridiales	f__Lachnospiraceae	g__Lachnoclostridium	s__[Clostridium]_symbiosum	OTU247	0	0	0	5	0	4	0	1	68	1045	4	0	4	0	0	2	4	1194	1	0	0	64	0	3	0	135	1	0	0	0	0	0	0	2	0	0	73	0	0	0	2610
d__Bacteria	k__norank	p__Firmicutes	c__Clostridia	o__Clostridiales	f__Ruminococcaceae	g__Anaerotruncus	s__gut_metagenome_g__Anaerotruncus	OTU4	0	1	1	1	0	0	0	0	0	0	0	0	0	0	0	0	0	0	0	0	0	0	0	0	0	0	0	0	0	0	0	0	0	0	0	0	0	0	0	11	14
d__Bacteria	k__norank	p__Tenericutes	c__Mollicutes	o__Mollicutes_RF9	f__norank_o__Mollicutes_RF9	g__norank_o__Mollicutes_RF9	s__unclassified_g__norank_o__Mollicutes_RF9	OTU230	4	0	0	0	0	0	0	0	0	0	0	0	0	0	0	3	94	2	4	0	0	0	0	0	0	0	0	0	4	0	0	0	0	0	0	0	3	1	64	0	179
d__Bacteria	k__norank	p__Firmicutes	c__unclassified_p__Firmicutes	o__unclassified_p__Firmicutes	f__unclassified_p__Firmicutes	g__unclassified_p__Firmicutes	s__unclassified_p__Firmicutes	OTU187	2	3	0	4	0	0	0	0	0	0	0	0	0	0	34	0	0	0	0	0	0	0	0	0	0	0	0	0	2	0	0	0	0	0	0	0	0	0	0	1	46
d__Bacteria	k__norank	p__Firmicutes	c__Clostridia	o__Clostridiales	f__Lachnospiraceae	g__Lachnospira	s__unclassified_g__Lachnospira	OTU48	5	82	67	96	0	2	0	0	0	0	0	1	1	8	5	5	3	2	9	0	16	12	14	0	0	0	0	0	3	0	0	0	0	0	1	0	10	9	2	10	363
d__Bacteria	k__norank	p__Firmicutes	c__Clostridia	o__Clostridiales	f__Christensenellaceae	g__Christensenellaceae_R-7_group	s__metagenome_g__Christensenellaceae_R-7_group	OTU398	12	0	0	0	0	0	0	0	0	0	0	0	0	0	1	0	0	0	0	0	0	0	0	0	0	0	0	0	0	0	0	0	0	0	0	0	1	0	1	0	15
d__Bacteria	k__norank	p__Firmicutes	c__Clostridia	o__Clostridiales	f__Lachnospiraceae	g__Lachnospiraceae_NK4A136_group	s__unclassified_g__Lachnospiraceae_NK4A136_group	OTU84	27	89	209	580	14	9	9	1	0	0	0	4	0	7	4	15	11	22	20	0	1	0	1	0	0	0	0	0	0	0	1	0	0	9	0	0	4	1	11	321	1370
d__Bacteria	k__norank	p__Firmicutes	c__Negativicutes	o__Selenomonadales	f__Veillonellaceae	g__Veillonella	s__unclassified_g__Veillonella	OTU161	0	0	0	0	0	0	0	0	129	20	0	0	0	0	0	0	0	0	0	0	0	0	0	0	0	0	0	0	0	0	0	0	0	0	0	0	0	0	0	0	149
d__Bacteria	k__norank	p__Firmicutes	c__Clostridia	o__Clostridiales	f__Family_XI_o__Clostridiales	g__Peptoniphilus	s__uncultured_organism_g__Peptoniphilus	OTU296	0	0	3	0	0	4	0	0	0	0	0	0	0	0	1	0	0	0	0	0	0	4	0	3	1	108	1	2	0	0	0	0	0	0	0	0	0	0	0	0	127
d__Bacteria	k__norank	p__Firmicutes	c__Clostridia	o__Clostridiales	f__Family_XIII	g__Family_XIII_UCG-001	s__uncultured_bacterium_g__Family_XIII_UCG-001	OTU404	1	1	4	6	0	0	0	0	0	0	0	0	0	0	0	0	0	0	0	0	0	0	0	0	0	0	0	0	0	0	0	0	0	0	0	0	2	2	0	7	23
d__Bacteria	k__norank	p__Firmicutes	c__Clostridia	o__Clostridiales	f__Ruminococcaceae	g__Subdoligranulum	s__unclassified_g__Subdoligranulum	OTU10	14	109	114	503	3	1	0	0	0	0	0	55	61	41	120	14	96	22	41	11	3	1	1	0	0	1	0	0	16	0	0	194	16	14	10	0	21	86	557	1606	3731
d__Bacteria	k__norank	p__Firmicutes	c__Clostridia	o__Clostridiales	f__Lachnospiraceae	g__Hungatella	s__uncultured_bacterium_g__Hungatella	OTU250	0	0	2	1	0	0	0	0	3	10	1	0	0	1	0	2	0	8	0	0	0	2	0	0	3	17	2	0	0	0	0	0	0	0	0	0	4	0	3	1	60
d__Bacteria	k__norank	p__Firmicutes	c__Clostridia	o__Clostridiales	f__Lachnospiraceae	g__[Eubacterium]_ruminantium_group	s__unclassified_g__[Eubacterium]_ruminantium_group	OTU257	8	29	3	142	1	0	3	0	0	0	0	0	0	0	0	2	7	0	6	0	0	0	0	0	0	0	0	0	0	0	0	0	0	0	0	0	0	0	0	52	253
d__Bacteria	k__norank	p__unclassified_k__norank	c__unclassified_k__norank	o__unclassified_k__norank	f__unclassified_k__norank	g__unclassified_k__norank	s__unclassified_k__norank	OTU400	0	1	2	0	0	1	1	0	0	0	0	0	0	0	0	0	0	1	0	0	0	0	0	0	0	0	0	0	0	0	1	0	0	1	0	0	2	0	0	0	10
d__Bacteria	k__norank	p__Firmicutes	c__Bacilli	o__Lactobacillales	f__Streptococcaceae	g__Streptococcus	s__unclassified_g__Streptococcus	OTU192	3336	74	43	34	22	210	33	263	40	6	939	5	234	22	5929	3	207	6	5	221	4	9	6	2029	18	26	33	383	493	1	4	132	10	41	9	0	23	16	143	78	15090
d__Bacteria	k__norank	p__Firmicutes	c__Clostridia	o__Clostridiales	f__Ruminococcaceae	g__Anaerotruncus	s__unclassified_g__Anaerotruncus	OTU262	0	0	0	0	0	0	0	0	0	0	0	0	0	0	0	0	0	0	0	0	1	3	1	0	0	0	0	0	0	0	0	0	0	0	0	0	0	0	1	0	6
d__Bacteria	k__norank	p__unclassified_k__norank	c__unclassified_k__norank	o__unclassified_k__norank	f__unclassified_k__norank	g__unclassified_k__norank	s__unclassified_k__norank	OTU206	0	0	0	0	0	0	0	0	0	0	0	0	1	0	0	2	0	0	0	0	0	0	0	0	0	0	0	0	0	0	0	0	0	0	0	0	0	0	0	0	3
d__Bacteria	k__norank	p__Actinobacteria	c__Actinobacteria	o__Coriobacteriales	f__Coriobacteriaceae	g__Eggerthella	s__uncultured_bacterium_g__Eggerthella	OTU277	94	31	15	1	19	53	3	101	128	30	13	1	48	0	1	6	9	42	1	29	2	43	1	131	13	21	13	7	3	98	1	0	0	34	0	5	15	0	1	10	1023
d__Bacteria	k__norank	p__Firmicutes	c__Clostridia	o__Clostridiales	f__Ruminococcaceae	g__Ruminococcaceae_UCG-014	s__unclassified_g__Ruminococcaceae_UCG-014	OTU7	89	4	3	7	1	1	2	0	0	0	0	0	0	0	0	3	20	2	6	0	0	0	0	1	0	0	0	0	0	0	0	2	0	0	0	0	0	0	0	64	205
d__Bacteria	k__norank	p__Firmicutes	c__Clostridia	o__Clostridiales	f__Lachnospiraceae	g__[Ruminococcus]_torques_group	s__unclassified_g__[Ruminococcus]_torques_group	OTU281	1	1	3	1	0	0	0	2	0	0	0	0	0	0	0	0	0	20	0	4	0	67	0	3	0	4	0	0	0	0	0	0	0	1	0	0	3	1	1	0	112
d__Bacteria	k__norank	p__Firmicutes	c__Clostridia	o__Clostridiales	f__Ruminococcaceae	g__Ruminiclostridium_5	s__uncultured_bacterium_g__Ruminiclostridium_5	OTU125	8	0	0	0	1	0	0	0	0	0	0	0	1	0	0	0	1	0	0	0	0	0	0	0	0	0	0	0	0	0	0	0	0	0	0	0	0	0	0	0	11
d__Bacteria	k__norank	p__Firmicutes	c__Bacilli	o__Lactobacillales	f__unclassified_o__Lactobacillales	g__unclassified_o__Lactobacillales	s__unclassified_o__Lactobacillales	OTU239	0	35	0	0	0	0	0	0	0	0	0	0	1	0	0	86	0	15	173	0	0	0	0	0	0	0	0	0	0	0	0	0	0	0	0	0	0	0	0	0	310
d__Bacteria	k__norank	p__Proteobacteria	c__Betaproteobacteria	o__Burkholderiales	f__Oxalobacteraceae	g__Oxalobacter	s__unclassified_g__Oxalobacter	OTU382	2	0	0	1	0	0	0	0	0	0	0	0	0	0	0	0	0	0	0	0	0	0	0	0	0	0	0	0	0	0	0	0	0	0	0	0	0	0	6	2	11
d__Bacteria	k__norank	p__Firmicutes	c__Bacilli	o__Bacillales	f__Bacillaceae	g__Bacillus	s__unclassified_g__Bacillus	OTU348	0	0	0	0	0	0	0	0	0	0	0	0	0	0	0	0	0	0	0	0	0	0	0	0	0	0	0	0	0	0	0	10	0	0	0	0	0	0	0	0	10
d__Bacteria	k__norank	p__Bacteroidetes	c__Bacteroidia	o__Bacteroidales	f__Bacteroidaceae	g__Bacteroides	s__Bacteroides_dorei	OTU67	0	376	307	325	0	0	0	0	47	4	14	7	74	13	0	84	0	41	22	1	94	593	77	3	74	115	99	9	38	3	0	0	2	13	0	0	330	42	0	138	2945
d__Bacteria	k__norank	p__Bacteroidetes	c__Bacteroidia	o__Bacteroidales	f__Prevotellaceae	g__Prevotella_9	s__uncultured_bacterium_g__Prevotella_9	OTU355	68	0	0	0	9172	120	8567	0	0	0	0	1980	12	706	0	0	0	7	3	0	0	0	0	0	0	0	0	0	26	15	0	5	5637	338	6440	1	8	28	2	1	33136
d__Bacteria	k__norank	p__Firmicutes	c__Bacilli	o__Lactobacillales	f__Lactobacillaceae	g__Lactobacillus	s__unclassified_g__Lactobacillus	OTU332	0	0	0	0	0	0	0	0	0	0	0	1	0	6	0	0	0	0	0	0	0	1	0	0	0	0	0	0	63	0	0	0	0	0	0	0	0	35	0	0	106
d__Bacteria	k__norank	p__Firmicutes	c__Clostridia	o__Clostridiales	f__Lachnospiraceae	g__Dorea	s__Dorea_formicigenerans_ATCC_27755	OTU130	352	9	216	28	65	1046	9	291	7	166	1	35	624	47	587	165	457	444	13	212	9	513	0	3	0	0	0	77	0	171	1	212	2	1044	1	87	9	4	274	271	7452
d__Bacteria	k__norank	p__Firmicutes	c__Clostridia	o__Clostridiales	f__Ruminococcaceae	g__Anaerotruncus	s__uncultured_organism_g__Anaerotruncus	OTU368	0	2	1	5	0	0	0	0	0	0	0	0	0	0	0	0	0	0	0	0	0	0	0	0	0	0	0	0	0	0	0	0	0	0	0	0	0	0	0	2	10
d__Bacteria	k__norank	p__Firmicutes	c__Clostridia	o__Clostridiales	f__Family_XIII	g__[Eubacterium]_brachy_group	s__uncultured_bacterium_g__[Eubacterium]_brachy_group	OTU103	11	0	0	0	0	0	0	0	0	0	0	1	2	0	3	1	22	0	1	0	0	1	0	0	0	0	0	0	0	0	0	0	0	0	0	0	0	0	0	0	42
d__Bacteria	k__norank	p__Firmicutes	c__Clostridia	o__Clostridiales	f__Ruminococcaceae	g__Ruminiclostridium_9	s__unclassified_g__Ruminiclostridium_9	OTU268	0	0	1	0	0	0	0	13	1	0	3	0	1	1	0	0	0	0	0	2	0	12	1	0	0	0	0	0	0	0	0	0	0	0	0	0	0	0	0	0	35
d__Bacteria	k__norank	p__Firmicutes	c__Clostridia	o__Clostridiales	f__Ruminococcaceae	g__Butyricicoccus	s__uncultured_bacterium_g__Butyricicoccus	OTU31	0	0	0	1	0	0	0	0	0	0	0	0	1	0	0	0	0	0	0	0	0	0	0	0	0	0	0	0	0	0	0	0	0	0	0	0	0	0	0	0	2
d__Bacteria	k__norank	p__Firmicutes	c__Clostridia	o__Clostridiales	f__Ruminococcaceae	g__Ruminococcus_1	s__Ruminococcus_sp._UNK.MGS-30	OTU86	4	214	130	405	0	0	0	0	0	1	0	5	1	4	11	10	94	9	4	0	0	0	0	0	0	1	0	0	9	0	0	0	0	0	0	0	3	6	21	351	1283
d__Bacteria	k__norank	p__Fusobacteria	c__Fusobacteriia	o__Fusobacteriales	f__Fusobacteriaceae	g__Fusobacterium	s__unclassified_g__Fusobacterium	OTU300	0	0	0	0	0	0	0	0	0	0	0	0	0	0	0	0	0	0	0	0	0	0	0	4	0	9	0	1	0	0	0	0	0	0	0	0	0	0	0	0	14
d__Bacteria	k__norank	p__Firmicutes	c__Clostridia	o__Clostridiales	f__Ruminococcaceae	g__Intestinimonas	s__unclassified_g__Intestinimonas	OTU28	0	2	3	32	0	0	0	0	0	0	0	0	0	0	0	0	0	0	1	0	0	0	0	0	0	0	0	0	0	0	0	0	0	0	0	0	0	0	0	50	88
d__Bacteria	k__norank	p__Bacteroidetes	c__Bacteroidia	o__Bacteroidales	f__Porphyromonadaceae	g__Parabacteroides	s__uncultured_bacterium_g__Parabacteroides	OTU222	0	0	0	0	0	0	0	0	0	2	0	0	8	1	0	0	0	0	0	0	0	0	0	0	0	0	0	0	14	0	0	0	0	0	0	0	61	9	4	0	99
d__Bacteria	k__norank	p__Firmicutes	c__Clostridia	o__Clostridiales	f__Ruminococcaceae	g__Anaerotruncus	s__uncultured_bacterium_g__Anaerotruncus	OTU51	0	3	1	2	0	0	0	0	0	0	0	0	0	0	0	0	0	2	0	0	0	0	0	0	0	0	0	0	0	0	0	0	0	0	0	0	0	0	0	3	11
d__Bacteria	k__norank	p__Firmicutes	c__Clostridia	o__Clostridiales	f__Lachnospiraceae	g__[Eubacterium]_eligens_group	s__uncultured_bacterium_g__[Eubacterium]_eligens_group	OTU83	0	122	123	89	3	0	0	14	0	1	0	1	0	1	4	29	29	40	30	0	0	1	0	0	0	0	0	0	3	0	0	0	0	0	0	0	9	4	6	37	546
d__Bacteria	k__norank	p__Firmicutes	c__Clostridia	o__Clostridiales	f__Family_XI_o__Clostridiales	g__Anaerococcus	s__unclassified_g__Anaerococcus	OTU288	0	0	0	0	0	2	0	0	0	0	0	0	0	0	0	0	0	0	0	0	0	0	0	4	0	5	1	0	0	0	0	0	0	0	0	0	0	0	0	0	12
d__Bacteria	k__norank	p__Actinobacteria	c__Actinobacteria	o__Coriobacteriales	f__Coriobacteriaceae	g__norank_f__Coriobacteriaceae	s__Eggerthellaceae_bacterium_Marseille-P2849	OTU207	1	0	0	0	0	0	0	0	0	0	0	0	18	0	0	0	0	0	0	0	0	0	0	5	0	1	1	0	0	0	0	0	0	0	0	0	1	0	1	0	28
d__Bacteria	k__norank	p__Firmicutes	c__Clostridia	o__Clostridiales	f__Lachnospiraceae	g__Coprococcus_2	s__Coprococcus_eutactus	OTU94	154	12	20	47	15	1	12	0	0	0	0	0	0	0	0	0	0	0	0	0	0	0	0	0	0	0	0	0	0	0	0	0	0	0	0	0	0	0	1	115	377
d__Bacteria	k__norank	p__Bacteroidetes	c__Bacteroidia	o__Bacteroidales	f__Bacteroidaceae	g__Bacteroides	s__Bacteroides_fragilis_g__Bacteroides	OTU337	11	1	0	0	9	32	5	0	0	0	0	1	5	0	2	67	6	392	120	1	45	167	23	6	123	193	119	1	0	65	20	1	1	8	0	53	1	0	1	0	1479
d__Bacteria	k__norank	p__Bacteroidetes	c__Bacteroidia	o__Bacteroidales	f__Rikenellaceae	g__Alistipes	s__Faecalibacterium_prausnitzii_g__Alistipes	OTU93	6	0	0	1	0	5	0	0	0	0	0	0	6	0	0	0	0	0	0	0	0	0	0	0	0	0	0	0	0	0	0	0	0	0	0	0	1	0	1	0	20
d__Bacteria	k__norank	p__Actinobacteria	c__Actinobacteria	o__Coriobacteriales	f__Coriobacteriaceae	g__norank_f__Coriobacteriaceae	s__gut_metagenome_g__norank	OTU99	370	6	2	4	1	2	0	0	0	0	0	0	0	0	0	0	0	0	0	0	0	0	0	0	0	0	0	0	0	0	0	0	0	0	0	0	0	0	2	85	472
d__Bacteria	k__norank	p__Firmicutes	c__Clostridia	o__Clostridiales	f__Family_XIII	g__[Eubacterium]_nodatum_group	s__Eubacterium_sulci_ATCC_35585	OTU313	0	0	0	0	0	1	0	0	0	0	0	0	0	0	1	0	0	0	0	0	0	0	0	0	0	0	0	5	0	0	0	1	0	0	0	0	0	0	0	3	11
d__Bacteria	k__norank	p__Firmicutes	c__Clostridia	o__Clostridiales	f__Ruminococcaceae	g__Ruminococcaceae_UCG-013	s__gut_metagenome_g__Ruminococcaceae_UCG-013	OTU232	0	0	0	0	0	0	0	0	0	0	0	0	0	0	0	1	34	4	3	0	0	0	0	0	0	0	0	0	0	0	0	0	0	0	0	0	0	0	0	0	42
d__Bacteria	k__norank	p__Firmicutes	c__Clostridia	o__Clostridiales	f__Lachnospiraceae	g__norank_f__Lachnospiraceae	s__uncultured_organism_g__norank_f__Lachnospiraceae	OTU173	3	2	6	12	1	0	2	62	0	630	0	0	0	0	0	0	1	0	0	0	0	0	0	0	0	0	0	0	0	0	0	0	0	0	0	0	0	0	0	28	747
d__Bacteria	k__norank	p__Firmicutes	c__Clostridia	o__Clostridiales	f__Lachnospiraceae	g__Tyzzerella	s__uncultured_bacterium_g__Tyzzerella	OTU153	0	0	0	0	0	0	0	39	0	0	0	0	0	0	0	0	0	0	0	0	0	0	0	0	0	0	0	0	0	0	0	0	0	0	0	0	0	0	0	0	39
d__Bacteria	k__norank	p__Firmicutes	c__Bacilli	o__Lactobacillales	f__Streptococcaceae	g__Streptococcus	s__unclassified_g__Streptococcus	OTU292	0	0	0	0	0	0	0	0	0	1	0	0	0	0	0	0	0	0	0	0	1	0	1	0	83	5	126	0	0	0	0	0	0	0	0	0	0	0	0	0	217
d__Bacteria	k__norank	p__Bacteroidetes	c__Bacteroidia	o__Bacteroidales	f__Porphyromonadaceae	g__Odoribacter	s__uncultured_bacterium_g__Odoribacter	OTU71	0	7	7	17	0	0	0	0	0	0	0	0	0	0	0	0	0	0	0	0	0	0	0	0	0	0	0	0	0	0	0	0	0	0	0	0	0	0	0	2	33
d__Bacteria	k__norank	p__Firmicutes	c__Clostridia	o__Clostridiales	f__Lachnospiraceae	g__unclassified_f__Lachnospiraceae	s__unclassified_f__Lachnospiraceae	OTU160	9	0	0	1	1	11	0	0	37	67	32	0	1	0	2	0	1	0	0	2	0	0	0	17	5	52	4	0	0	0	0	1	0	5	0	0	1	0	5	2	256
d__Bacteria	k__norank	p__Firmicutes	c__Clostridia	o__Clostridiales	f__Ruminococcaceae	g__Ruminococcus_2	s__unclassified_g__Ruminococcus_2	OTU384	143	73	46	319	1	4	3	0	0	0	0	0	27	13	112	8	439	12	39	1330	31	138	17	0	0	0	0	1	6	0	0	2	0	7	0	0	40	35	414	156	3416
d__Bacteria	k__norank	p__Firmicutes	c__Clostridia	o__Clostridiales	f__Lachnospiraceae	g__Anaerostipes	s__Anaerostipes_hadrus_g__Anaerostipes	OTU25	1014	55	53	164	55	23	8	380	24	41	20	17	39	9	509	111	1503	40	143	76	2	9	0	975	14	5	9	550	12	9	0	50	0	0	0	0	40	48	1422	330	7759
d__Bacteria	k__norank	p__Actinobacteria	c__Actinobacteria	o__Bifidobacteriales	f__Bifidobacteriaceae	g__Bifidobacterium	s__Bifidobacterium_pseudocatenulatum_DSM_20438__JCM_1200__LMG_10505	OTU387	1	20	16	60	0	1	0	1	0	0	0	76	109	38	35	534	842	369	3387	228	116	86	368	0	0	0	0	1672	88	611	2865	19	1	8	9	847	47	27	72	4	12557
d__Bacteria	k__norank	p__Actinobacteria	c__Actinobacteria	o__Micrococcales	f__Intrasporangiaceae	g__Knoellia	s__uncultured_bacterium_g__Knoellia	OTU147	0	0	0	0	0	0	0	3	0	0	0	0	0	0	0	0	0	0	0	0	0	0	0	1	0	0	0	0	0	0	0	0	0	0	0	0	0	0	0	0	4
d__Bacteria	k__norank	p__Tenericutes	c__Mollicutes	o__Mollicutes_RF9	f__norank_o__Mollicutes_RF9	g__norank_o__Mollicutes_RF9	s__unclassified_g__norank_o__Mollicutes_RF9	OTU116	66	0	0	0	0	0	0	0	0	0	0	0	0	0	0	0	0	0	0	0	0	0	0	0	0	0	0	0	2	0	0	0	0	0	0	0	0	0	21	0	89
d__Bacteria	k__norank	p__Bacteroidetes	c__Bacteroidia	o__Bacteroidales	f__Bacteroidaceae	g__Bacteroides	s__unclassified_g__Bacteroides	OTU175	0	1	3	0	0	0	0	0	15	10	17	0	1	0	0	12	0	5	6	0	0	5	0	0	1	5	0	0	0	8	2	0	0	0	0	9	4	0	0	0	104
d__Bacteria	k__norank	p__Firmicutes	c__Bacilli	o__Lactobacillales	f__Streptococcaceae	g__Lactococcus	s__unclassified_g__Lactococcus	OTU205	1	742	16	8	0	0	0	6	0	0	0	7	35	2	18	634	12	181	1151	0	0	0	0	2	4	1	2	4	0	0	0	0	1	10	2	0	0	0	0	2	2841
d__Bacteria	k__norank	p__Proteobacteria	c__Gammaproteobacteria	o__Enterobacteriales	f__Enterobacteriaceae	g__Citrobacter	s__unclassified_g__Citrobacter	OTU203	0	42	84	9	0	9	0	8	35	37	45	4	141	12	129	592	129	1265	311	19	1	3	0	25	33	44	19	0	0	3	0	167	6	72	9	4	30	0	0	0	3287
d__Bacteria	k__norank	p__Bacteroidetes	c__Bacteroidia	o__Bacteroidales	f__Rikenellaceae	g__Alistipes	s__unclassified_g__Alistipes	OTU134	4	9	20	12	2	19	2	0	0	0	0	1	7	1	0	39	22	89	37	0	1	1	0	1	0	0	0	0	2	0	0	0	0	0	0	0	9	6	6	5	295
d__Bacteria	k__norank	p__Firmicutes	c__Clostridia	o__Clostridiales	f__Ruminococcaceae	g__norank_f__Ruminococcaceae	s__human_gut_metagenome_g__norank_f__Ruminococcaceae	OTU118	23	1	0	2	1	2	0	1	0	0	0	1	1	2	0	2	0	14	2	0	0	10	0	0	0	0	0	1	0	0	0	0	0	0	0	0	0	0	0	0	63
d__Bacteria	k__norank	p__Firmicutes	c__Clostridia	o__Clostridiales	f__Lachnospiraceae	g__[Eubacterium]_ventriosum_group	s__uncultured_organism_g__[Eubacterium]_ventriosum_group	OTU75	10	6	7	46	2	0	0	2	0	0	0	0	1	0	25	2	13	1	4	0	0	0	0	0	0	0	0	0	0	0	0	0	0	1	0	0	1	3	89	53	266
d__Bacteria	k__norank	p__Firmicutes	c__Bacilli	o__Lactobacillales	f__Lactobacillaceae	g__Lactobacillus	s__unclassified_g__Lactobacillus	OTU364	0	0	0	0	1	0	2	0	0	0	0	2	0	725	0	0	0	0	321	0	17	0	12	0	0	0	0	0	214	0	0	0	1	0	104	0	0	4	0	0	1403
d__Bacteria	k__norank	p__Firmicutes	c__Clostridia	o__Clostridiales	f__Christensenellaceae	g__Christensenellaceae_R-7_group	s__uncultured_prokaryote_g__Christensenellaceae_R-7_group	OTU199	0	16	6	4	0	1	0	0	0	0	0	0	12	1	25	1	132	6	0	23	1	29	0	0	0	0	0	0	0	0	0	0	0	0	0	0	0	1	14	75	347
d__Bacteria	k__norank	p__Firmicutes	c__Clostridia	o__Clostridiales	f__Ruminococcaceae	g__Ruminiclostridium_5	s__uncultured_organism_g__Ruminiclostridium_5	OTU269	14	0	0	0	0	2	0	10	0	3	1	0	0	0	0	1	0	2	1	4	1	2	0	5	0	0	1	0	0	0	1	0	0	0	0	0	0	0	0	0	48
d__Bacteria	k__norank	p__Firmicutes	c__Clostridia	o__Clostridiales	f__Peptostreptococcaceae	g__Paraclostridium	s__unclassified_g__Paraclostridium	OTU249	0	0	0	0	0	0	0	3	0	0	0	0	3	1	1	0	0	64	0	0	0	0	0	0	0	0	0	0	0	0	0	0	0	23	0	0	22	0	0	0	117
d__Bacteria	k__norank	p__Bacteroidetes	c__Bacteroidia	o__Bacteroidales	f__unclassified_o__Bacteroidales	g__unclassified_o__Bacteroidales	s__unclassified_o__Bacteroidales	OTU335	0	0	0	0	0	0	1	0	0	0	0	2	0	6	0	0	0	0	0	0	0	0	0	0	0	0	0	0	2	0	0	0	2	0	5	0	2	3	0	0	23
d__Bacteria	k__norank	p__Actinobacteria	c__Actinobacteria	o__Coriobacteriales	f__Coriobacteriaceae	g__norank_f__Coriobacteriaceae	s__uncultured_organism_g__norank_f__Coriobacteriaceae	OTU274	0	0	0	0	0	0	0	0	0	0	0	0	0	0	0	0	0	0	0	26	1	2	0	0	0	0	0	0	1	0	0	0	0	0	0	0	0	1	19	0	50
d__Bacteria	k__norank	p__Firmicutes	c__Clostridia	o__Clostridiales	f__Lachnospiraceae	g__Lachnoclostridium	s__unclassified_g__Lachnoclostridium	OTU391	3	49	998	152	13	120	7	52	1	58	0	18	77	23	5	28	7	838	23	12	8	748	8	101	30	627	23	27	6	21	6	3	0	58	1	5	2993	22	40	69	7280
d__Bacteria	k__norank	p__Firmicutes	c__Bacilli	o__Lactobacillales	f__unclassified_o__Lactobacillales	g__unclassified_o__Lactobacillales	s__unclassified_o__Lactobacillales	OTU330	0	0	0	0	0	0	0	0	0	0	0	0	0	0	0	0	0	0	0	0	0	0	0	0	0	0	0	0	34	0	0	0	0	0	0	0	4	6	9	0	53
d__Bacteria	k__norank	p__Firmicutes	c__Bacilli	o__Bacillales	f__Family_XI_o__Bacillales	g__Gemella	s__unclassified_g__Gemella	OTU120	3	0	0	0	0	0	0	5	0	0	0	0	0	0	0	0	1	0	0	0	0	0	0	8	0	1	0	8	0	0	0	3	0	0	0	0	0	0	2	1	32
d__Bacteria	k__norank	p__Firmicutes	c__Clostridia	o__Clostridiales	f__Ruminococcaceae	g__Ruminococcaceae_UCG-013	s__uncultured_bacterium_g__Ruminococcaceae_UCG-013	OTU91	15	0	0	0	0	0	0	0	0	0	0	0	0	0	0	0	0	0	0	0	0	0	0	0	0	0	0	0	0	0	0	0	0	0	0	0	0	0	0	0	15
d__Bacteria	k__norank	p__Firmicutes	c__Clostridia	o__Clostridiales	f__Christensenellaceae	g__Christensenellaceae_R-7_group	s__human_gut_metagenome_g__Christensenellaceae_R-7_group	OTU95	115	0	0	2	7	0	3	0	0	0	0	4	0	4	1	0	0	0	0	0	0	0	0	0	0	0	0	0	3	0	0	0	0	0	0	0	3	3	6	0	151
d__Bacteria	k__norank	p__Firmicutes	c__Clostridia	o__Clostridiales	f__Lachnospiraceae	g__Roseburia	s__Eubacterium_ramulus	OTU256	29	10	0	50	2	0	3	6	2	2	1	6	49	32	16	7	52	6	23	16	7	2	6	83	38	8	40	2	0	0	1	0	2	1	0	0	3	11	9	39	564
d__Bacteria	k__norank	p__Firmicutes	c__Negativicutes	o__Selenomonadales	f__Veillonellaceae	g__Megamonas	s__Megamonas_funiformis_YIT_11815	OTU291	0	0	0	0	0	0	0	0	0	0	0	0	0	0	0	0	0	0	0	2	0	0	2	0	34	1	52	0	0	0	0	0	0	0	0	0	0	0	0	0	91
d__Bacteria	k__norank	p__Firmicutes	c__Clostridia	o__Clostridiales	f__Ruminococcaceae	g__Ruminococcaceae_UCG-005	s__unclassified_g__Ruminococcaceae_UCG-005	OTU221	0	1	0	10	0	0	0	0	0	0	0	2	1	2	3	0	0	0	0	0	0	0	0	0	0	0	0	0	0	0	0	0	0	0	0	0	0	0	2	10	31
d__Bacteria	k__norank	p__Bacteroidetes	c__Bacteroidia	o__Bacteroidales	f__Bacteroidaceae	g__Bacteroides	s__gut_metagenome_g__Bacteroides	OTU174	0	2	0	1	0	0	0	0	238	26	42	0	1	0	0	5	0	0	5	0	7	10	2	0	11	15	29	0	0	12	5	0	0	0	0	4	3	0	0	1	419
d__Bacteria	k__norank	p__Bacteroidetes	c__Bacteroidia	o__Bacteroidales	f__Bacteroidales_S24-7_group	g__norank_f__Bacteroidales_S24-7_group	s__uncultured_bacterium_g__norank_f__Bacteroidales_S24-7_group	OTU47	0	6	1	25	0	0	0	0	0	0	0	0	0	0	0	0	0	0	0	0	0	0	0	0	0	0	0	0	0	0	0	0	0	0	0	0	0	0	0	25	57
d__Bacteria	k__norank	p__Firmicutes	c__Erysipelotrichia	o__Erysipelotrichales	f__Erysipelotrichaceae	g__Turicibacter	s__unclassified_g__Turicibacter	OTU184	0	0	0	0	0	0	0	0	0	0	0	0	3	1	55	0	4	0	0	18	0	2	0	0	0	0	0	25	0	0	1	40	1	1	0	0	1	0	15	1	168
d__Bacteria	k__norank	p__Firmicutes	c__Clostridia	o__Clostridiales	f__Ruminococcaceae	g__Ruminococcaceae_UCG-005	s__uncultured_organism_g__Ruminococcaceae_UCG-005	OTU106	5	3	4	45	1	0	0	0	0	0	0	1	0	5	0	0	0	2	2	0	0	0	0	0	0	0	0	0	0	0	0	0	0	0	0	0	0	1	2	23	94
d__Bacteria	k__norank	p__Firmicutes	c__Bacilli	o__Bacillales	f__Bacillaceae	g__Bacillus	s__[Bacillus]_thermocloacae	OTU159	1	0	0	0	0	0	0	22	0	0	0	0	0	0	0	0	0	0	0	0	0	0	0	0	0	0	0	0	0	0	0	0	0	0	0	0	0	0	0	0	23
d__Bacteria	k__norank	p__Firmicutes	c__Clostridia	o__Clostridiales	f__Family_XIII	g__Family_XIII_UCG-001	s__uncultured_bacterium_g__Family_XIII_UCG-001	OTU185	0	0	0	0	0	0	0	0	0	0	0	0	0	1	12	0	0	0	0	0	0	0	0	0	0	0	0	0	0	0	0	0	0	0	0	0	0	0	0	0	13
d__Bacteria	k__norank	p__Bacteroidetes	c__Bacteroidia	o__Bacteroidales	f__Porphyromonadaceae	g__Parabacteroides	s__unclassified_g__Parabacteroides	OTU171	0	0	0	0	0	0	0	0	4	19	2	0	0	0	0	0	0	0	0	0	0	2	0	0	0	0	0	0	0	8	1	0	0	0	0	3	2	0	0	0	41
d__Bacteria	k__norank	p__Firmicutes	c__Clostridia	o__Clostridiales	f__Ruminococcaceae	g__Ruminococcaceae_UCG-009	s__uncultured_bacterium_g__Ruminococcaceae_UCG-009	OTU242	2	0	0	1	1	0	0	0	0	0	0	0	0	0	0	3	5	8	1	0	0	0	0	0	0	0	0	0	0	0	0	0	0	0	0	0	0	0	0	1	22
d__Bacteria	k__norank	p__Firmicutes	c__Clostridia	o__Clostridiales	f__Christensenellaceae	g__Christensenellaceae_R-7_group	s__uncultured_bacterium_g__Christensenellaceae_R-7_group	OTU108	23	0	0	1	0	0	1	0	0	0	0	0	0	0	1	0	0	0	0	0	0	0	0	0	0	0	0	0	0	0	0	0	0	0	0	0	0	0	1	0	27
d__Bacteria	k__norank	p__Firmicutes	c__Clostridia	o__Clostridiales	f__Lachnospiraceae	g__Roseburia	s__unclassified_g__Roseburia	OTU378	0	0	0	0	0	0	0	0	0	0	0	0	0	0	0	0	0	0	0	0	0	0	0	0	0	0	0	0	0	0	0	0	0	0	0	0	7	9	310	0	326
d__Bacteria	k__norank	p__Firmicutes	c__Clostridia	o__Clostridiales	f__Ruminococcaceae	g__Faecalibacterium	s__unclassified_g__Faecalibacterium	OTU70	230	648	341	1427	206	44	36	566	151	4	2	892	46	352	264	1675	840	306	503	510	68	120	60	1	0	2	1	198	35	0	5	610	40	105	67	90	114	209	692	2920	14380
d__Bacteria	k__norank	p__Firmicutes	c__Clostridia	o__Clostridiales	f__Ruminococcaceae	g__Ruminococcaceae_UCG-014	s__uncultured_Ruminococcaceae_bacterium_g__Ruminococcaceae_UCG-014	OTU367	0	0	0	0	0	0	0	0	0	0	0	2	4	0	3	0	0	0	0	0	0	0	0	0	0	0	0	0	12	0	0	0	0	0	0	0	12	9	63	0	105
d__Bacteria	k__norank	p__Fusobacteria	c__Fusobacteriia	o__Fusobacteriales	f__Fusobacteriaceae	g__Fusobacterium	s__Fusobacterium_sp._RMA_1065	OTU172	0	0	0	0	0	0	0	1390	7014	14758	659	0	1	0	0	0	62	0	0	0	0	1	0	0	0	0	0	0	0	0	0	0	0	0	17	0	0	0	0	0	23902
d__Bacteria	k__norank	p__Firmicutes	c__Clostridia	o__Clostridiales	f__Ruminococcaceae	g__Ruminiclostridium_9	s__uncultured_organism_g__Ruminiclostridium_9	OTU402	1	0	0	5	0	1	0	1	0	0	0	1	2	0	0	0	0	10	2	1	0	5	0	0	0	0	0	0	0	0	0	0	0	6	0	0	7	0	2	0	44
d__Bacteria	k__norank	p__Actinobacteria	c__Actinobacteria	o__Actinomycetales	f__Actinomycetaceae	g__Actinomyces	s__Actinomyces_massiliensis	OTU190	2	0	0	0	0	0	0	1	0	0	0	0	0	0	1	0	0	0	0	1	0	0	0	0	0	0	0	6	0	0	0	1	0	0	0	0	0	0	0	0	12
d__Bacteria	k__norank	p__Saccharibacteria	c__norank_p__Saccharibacteria	o__norank_p__Saccharibacteria	f__norank_p__Saccharibacteria	g__norank_p__Saccharibacteria	s__TM7_phylum_sp._oral_clone_FR058	OTU149	2	0	0	0	0	0	0	2	0	0	0	0	0	0	0	0	1	0	0	0	0	0	0	0	0	0	0	5	0	0	0	0	0	1	0	0	0	0	0	0	11
d__Bacteria	k__norank	p__Firmicutes	c__Clostridia	o__Clostridiales	f__Lachnospiraceae	g__Lachnoclostridium	s__[Clostridium]_scindens	OTU278	3	1	2	0	1	9	0	4	2	0	0	0	69	0	1	0	0	0	0	4	0	57	0	0	0	0	1	0	0	0	0	0	0	1	0	0	6	0	0	1	162
d__Bacteria	k__norank	p__Firmicutes	c__Clostridia	o__Clostridiales	f__Eubacteriaceae	g__Anaerofustis	s__Anaerofustis_sp._Marseille-P2441	OTU98	2	0	0	0	0	0	0	0	0	0	0	0	0	0	1	0	5	0	0	0	0	0	0	1	0	0	0	0	0	0	0	0	0	0	0	0	0	0	0	0	9
d__Bacteria	k__norank	p__Actinobacteria	c__Actinobacteria	o__Bifidobacteriales	f__Bifidobacteriaceae	g__Bifidobacterium	s__Bifidobacterium_bifidum	OTU189	0	0	0	0	0	0	0	0	0	0	0	41	196	609	301	0	0	1	8	1	0	0	0	0	0	0	0	2	0	0	2	666	93	347	942	0	0	0	0	1	3210
d__Bacteria	k__norank	p__Firmicutes	c__Bacilli	o__Lactobacillales	f__Streptococcaceae	g__Streptococcus	s__unclassified_g__Streptococcus	OTU52	3	1455	3	0	33	100	2	1	0	0	1	1	0	1	6	0	2	0	0	3	0	0	0	4	34	9	37	3	1	0	0	2	0	0	0	0	0	0	0	0	1701
d__Bacteria	k__norank	p__Firmicutes	c__Clostridia	o__Clostridiales	f__Ruminococcaceae	g__Ruminiclostridium_5	s__uncultured_bacterium_g__Ruminiclostridium_5	OTU45	11	0	0	0	0	0	0	0	0	0	0	0	1	0	0	0	0	0	0	0	0	0	0	0	0	0	0	0	0	0	0	0	0	0	0	0	0	0	0	14	26
d__Bacteria	k__norank	p__Actinobacteria	c__Actinobacteria	o__Corynebacteriales	f__Corynebacteriaceae	g__Corynebacterium_1	s__Corynebacterium_lipophiloflavum	OTU156	0	0	0	0	0	0	0	2	0	0	0	0	0	0	0	0	0	0	0	0	0	0	0	0	0	0	0	0	0	0	0	0	0	0	0	0	0	0	0	0	2
d__Bacteria	k__norank	p__Firmicutes	c__Bacilli	o__Lactobacillales	f__unclassified_o__Lactobacillales	g__unclassified_o__Lactobacillales	s__unclassified_o__Lactobacillales	OTU245	0	137	13	1	0	0	0	0	0	0	37	0	13	0	6	161	0	0	2	0	0	0	0	0	3	1	4	0	32	0	0	0	0	0	0	0	0	0	0	0	410
d__Bacteria	k__norank	p__Firmicutes	c__Clostridia	o__Clostridiales	f__Ruminococcaceae	g__Ruminococcus_1	s__Ruminococcus_bicirculans	OTU2	7	153	125	711	1	0	1	0	0	0	0	1	1	0	3	5	22	3	6	0	0	0	0	0	0	1	0	0	1	0	0	1	0	0	0	0	4	3	9	606	1664
d__Bacteria	k__norank	p__Firmicutes	c__Clostridia	o__Clostridiales	f__Ruminococcaceae	g__norank_f__Ruminococcaceae	s__unclassified_g__norank_f__Ruminococcaceae	OTU73	0	0	0	4	0	0	0	0	0	0	0	0	0	0	0	0	0	0	0	0	0	0	0	0	0	0	0	0	0	0	0	0	0	0	0	0	0	0	0	7	11
d__Bacteria	k__norank	p__Firmicutes	c__Clostridia	o__Clostridiales	f__Lachnospiraceae	g__Blautia	s__unclassified_g__Blautia	OTU323	166	6	9	16	3	24	3	11	27	16	7	1	7	8	195	385	328	17	8	37	2	17	4	283	13	19	24	112	0	6	1	95	1	11	0	301	4	3	288	87	2545
d__Bacteria	k__norank	p__Bacteroidetes	c__Bacteroidia	o__Bacteroidales	f__Rikenellaceae	g__Rikenellaceae_RC9_gut_group	s__unclassified_g__Rikenellaceae_RC9_gut_group	OTU312	0	0	0	0	0	0	0	0	0	0	0	0	0	0	0	0	0	0	0	0	0	0	0	0	0	0	0	2	0	0	0	0	0	0	0	0	0	0	0	0	2
d__Bacteria	k__norank	p__Bacteroidetes	c__Bacteroidia	o__Bacteroidales	f__Bacteroidaceae	g__Bacteroides	s__Bacteroides_massiliensis	OTU55	0	530	506	385	0	0	0	0	0	0	2	0	0	0	0	0	0	0	0	0	0	0	0	0	0	1	0	0	0	0	0	1	14	75	17	0	0	0	0	399	1930
d__Bacteria	k__norank	p__Firmicutes	c__Clostridia	o__Clostridiales	f__Ruminococcaceae	g__Ruminococcaceae_UCG-002	s__uncultured_bacterium_g__Ruminococcaceae_UCG-002	OTU122	157	22	13	32	3	19	3	0	0	0	0	1	61	5	12	1	4	11	6	9	0	2	0	0	0	0	0	0	3	0	0	9	1	0	0	0	3	3	60	98	538
d__Bacteria	k__norank	p__Firmicutes	c__Clostridia	o__Clostridiales	f__Ruminococcaceae	g__Ruminococcaceae_UCG-010	s__unclassified_g__Ruminococcaceae_UCG-010	OTU18	0	0	0	1	0	0	0	0	0	0	0	0	0	0	0	0	0	0	0	0	0	0	0	0	0	0	0	0	0	0	0	0	0	0	0	0	0	0	0	3	4
d__Bacteria	k__norank	p__Firmicutes	c__Erysipelotrichia	o__Erysipelotrichales	f__Erysipelotrichaceae	g__Faecalitalea	s__uncultured_organism_g__Faecalitalea	OTU181	0	0	0	0	0	0	0	0	0	0	0	0	3	0	1	5	4	14	0	4	0	1	0	0	0	0	0	0	0	0	0	0	0	0	0	0	0	0	0	0	32
d__Bacteria	k__norank	p__Firmicutes	c__Clostridia	o__Clostridiales	f__Lachnospiraceae	g__unclassified_f__Lachnospiraceae	s__unclassified_f__Lachnospiraceae	OTU201	0	0	0	0	0	0	0	0	0	0	0	0	5	1	3	0	0	1	0	0	0	0	0	0	0	0	0	0	0	0	0	0	0	0	0	0	0	0	0	0	10
d__Bacteria	k__norank	p__Firmicutes	c__Negativicutes	o__Selenomonadales	f__Veillonellaceae	g__Dialister	s__Dialister_pneumosintes	OTU56	0	0	34	0	0	0	0	0	0	0	0	0	0	0	0	0	0	0	0	0	0	0	0	0	0	0	0	0	0	0	0	0	0	0	0	0	0	0	0	0	34
d__Bacteria	k__norank	p__Firmicutes	c__Clostridia	o__Clostridiales	f__Lachnospiraceae	g__[Ruminococcus]_torques_group	s__unclassified_g__[Ruminococcus]_torques_group	OTU376	118	1	11	7	10	9	1	3	2	6	9	2	2	13	66	25	368	5	12	22	3	19	1	37	14	3	16	19	0	8	0	43	4	5	0	2	10	7	73	48	1004
d__Bacteria	k__norank	p__Acidobacteria	c__Acidobacteria	o__Solibacterales	f__Solibacteraceae__Subgroup_3_	g__Bryobacter	s__unclassified_g__Bryobacter	OTU154	0	0	0	0	0	0	0	2	0	0	0	0	0	0	0	0	0	0	0	0	0	0	0	0	0	0	0	0	0	0	0	0	0	0	0	0	0	0	0	0	2
d__Bacteria	k__norank	p__Firmicutes	c__Clostridia	o__Clostridiales	f__Ruminococcaceae	g__Faecalibacterium	s__unclassified_g__Faecalibacterium	OTU76	2	13	3	19	3	0	0	0	1	0	0	4	0	2	3	18	5	2	4	0	0	2	1	0	0	0	0	0	2	0	0	2	0	0	1	0	0	4	3	24	118
d__Bacteria	k__norank	p__Firmicutes	c__Bacilli	o__Lactobacillales	f__Streptococcaceae	g__Streptococcus	s__Streptococcus_parasanguinis	OTU92	163	5	2	3	0	8	3	25	2	1	7	0	11	0	165	1	16	0	0	87	4	2	0	23	0	0	1	94	1	1	1	35	0	3	0	0	0	0	6	15	685
d__Bacteria	k__norank	p__Firmicutes	c__Clostridia	o__Clostridiales	f__Ruminococcaceae	g__Ruminococcaceae_UCG-013	s__uncultured_organism_g__Ruminococcaceae_UCG-013	OTU100	160	50	45	30	0	6	0	253	0	0	0	3	8	5	12	9	82	13	14	11	0	0	1	0	0	0	0	0	1	0	0	2	0	0	0	0	5	3	68	299	1080
d__Bacteria	k__norank	p__Firmicutes	c__Erysipelotrichia	o__Erysipelotrichales	f__Erysipelotrichaceae	g__Erysipelotrichaceae_UCG-003	s__uncultured_bacterium_g__Erysipelotrichaceae_UCG-003	OTU22	250	13	20	25	2	8	2	0	0	1	0	9	31	2	617	127	986	24	11	188	1	1	1	1	0	0	0	61	0	0	0	439	1	16	0	0	3	9	217	222	3288
d__Bacteria	k__norank	p__Firmicutes	c__Negativicutes	o__Selenomonadales	f__Veillonellaceae	g__Allisonella	s__uncultured_bacterium_g__Allisonella	OTU271	0	0	0	0	0	0	0	0	0	0	0	0	0	0	0	5	2	255	80	0	46	407	45	1	0	0	0	1	0	0	0	0	41	842	27	0	0	0	0	2	1754
d__Bacteria	k__norank	p__Firmicutes	c__Clostridia	o__Clostridiales	f__Ruminococcaceae	g__Ruminiclostridium_5	s__uncultured_bacterium_g__Ruminiclostridium_5	OTU371	0	3	1	10	0	0	0	0	0	0	0	0	4	0	1	0	0	0	0	0	0	0	0	0	0	0	0	0	0	0	0	1	0	1	0	0	0	0	8	34	63
d__Bacteria	k__norank	p__Firmicutes	c__Erysipelotrichia	o__Erysipelotrichales	f__Erysipelotrichaceae	g__Coprobacillus	s__Coprobacillus_cateniformis	OTU138	0	0	0	0	0	4	0	0	0	0	0	0	0	0	0	0	0	0	0	2	0	1	0	0	0	0	0	0	0	0	0	0	0	0	0	0	0	0	0	0	7
d__Bacteria	k__norank	p__Bacteroidetes	c__Bacteroidia	o__Bacteroidales	f__Prevotellaceae	g__Paraprevotella	s__uncultured_organism_g__Paraprevotella	OTU395	5	0	0	0	7	7	16	0	0	0	0	0	0	0	0	0	0	0	0	0	0	0	0	0	0	0	0	0	9	0	0	0	0	0	0	0	6	9	8	0	67
d__Bacteria	k__norank	p__Firmicutes	c__Negativicutes	o__Selenomonadales	f__Veillonellaceae	g__unclassified_f__Veillonellaceae	s__unclassified_f__Veillonellaceae	OTU349	0	0	0	0	0	0	0	0	0	0	0	0	0	0	0	0	0	0	0	0	0	0	0	0	0	0	0	0	0	0	0	26	453	21	223	0	0	0	0	0	723
d__Bacteria	k__norank	p__Firmicutes	c__Clostridia	o__Clostridiales	f__Lachnospiraceae	g__Lachnospiraceae_UCG-001	s__Lachnospiraceae_bacterium_TF01-11	OTU82	1	20	3	117	1	0	3	0	0	0	0	0	0	1	2	1	9	0	7	0	0	0	0	0	0	0	0	0	0	0	0	0	1	0	0	0	4	5	3	8	186
d__Bacteria	k__norank	p__Proteobacteria	c__Gammaproteobacteria	o__Enterobacteriales	f__Enterobacteriaceae	g__unclassified_f__Enterobacteriaceae	s__unclassified_f__Enterobacteriaceae	OTU290	3	18	66	2	0	9	1	1	6	4	8	0	93	0	16	181	16	338	77	0	0	2	0	9	11	36	4	1	27	50	8	159	4	69	11	45	101	4	1	2	1383
d__Bacteria	k__norank	p__Proteobacteria	c__Deltaproteobacteria	o__Desulfovibrionales	f__Desulfovibrionaceae	g__Desulfovibrio	s__gut_metagenome_g__Desulfovibrio	OTU60	0	51	940	24	0	0	0	0	0	0	0	0	0	0	0	0	0	0	0	0	0	0	0	0	0	0	0	0	0	0	0	0	0	0	0	0	0	0	0	6	1021
d__Bacteria	k__norank	p__Firmicutes	c__Negativicutes	o__Selenomonadales	f__Veillonellaceae	g__Mitsuokella	s__unclassified_g__Mitsuokella	OTU353	0	0	0	0	0	0	0	0	0	0	0	0	0	0	0	0	0	0	0	0	0	0	0	0	0	0	0	0	0	0	0	56	15	27	8	0	0	0	0	0	106
d__Bacteria	k__norank	p__Firmicutes	c__Negativicutes	o__Selenomonadales	f__Veillonellaceae	g__Negativicoccus	s__unclassified_g__Negativicoccus	OTU336	0	0	0	0	0	0	0	0	0	0	0	0	0	0	0	0	0	0	0	0	0	0	0	0	0	0	0	0	0	11	0	0	0	0	0	0	0	0	0	0	11
d__Bacteria	k__norank	p__Fusobacteria	c__Fusobacteriia	o__Fusobacteriales	f__Fusobacteriaceae	g__Fusobacterium	s__Fusobacterium_varium	OTU301	0	1	0	0	0	0	0	78	148	384	24	0	0	0	0	1	1	0	0	0	0	0	0	15	293	9952	277	0	0	1	0	45	0	0	0	0	0	0	0	0	11220
d__Bacteria	k__norank	p__Firmicutes	c__Negativicutes	o__Selenomonadales	f__Veillonellaceae	g__Megamonas	s__Megamonas_funiformis_YIT_11815	OTU286	0	0	0	0	0	0	0	0	0	0	0	0	0	0	0	0	0	0	0	12	485	24	436	0	0	0	0	0	0	0	0	0	0	0	0	0	0	0	0	0	957
d__Bacteria	k__norank	p__Firmicutes	c__Negativicutes	o__Selenomonadales	f__Acidaminococcaceae	g__Acidaminococcus	s__unclassified_g__Acidaminococcus	OTU270	0	0	0	0	0	0	0	0	0	0	0	0	0	0	0	0	0	0	0	0	0	2	0	0	0	0	0	0	0	0	0	0	0	0	0	0	0	0	0	0	2
d__Bacteria	k__norank	p__Proteobacteria	c__Gammaproteobacteria	o__Enterobacteriales	f__Enterobacteriaceae	g__Proteus	s__unclassified_g__Proteus	OTU302	0	0	0	0	0	0	0	2	0	76	0	0	12	0	0	0	1	0	0	0	0	0	0	1	4	90	0	1	0	0	0	0	0	0	0	0	0	0	0	0	187
d__Bacteria	k__norank	p__Firmicutes	c__Clostridia	o__Clostridiales	f__Ruminococcaceae	g__Ruminococcaceae_UCG-003	s__gut_metagenome_g__Ruminococcaceae_UCG-003	OTU208	0	11	10	79	0	2	0	0	0	0	0	4	122	3	0	6	0	478	11	0	0	0	0	3	0	0	0	0	1	0	0	0	1	125	3	0	2	5	7	15	888
d__Bacteria	k__norank	p__Firmicutes	c__Erysipelotrichia	o__Erysipelotrichales	f__Erysipelotrichaceae	g__Solobacterium	s__unclassified_g__Solobacterium	OTU314	1	0	0	0	0	0	0	0	0	0	0	0	0	0	0	0	0	0	0	1	0	0	0	0	0	0	0	4	0	0	0	1	0	0	0	0	1	0	0	0	8
d__Bacteria	k__norank	p__Firmicutes	c__Clostridia	o__Clostridiales	f__Ruminococcaceae	g__Ruminiclostridium_9	s__uncultured_Clostridia_bacterium_g__Ruminiclostridium_9	OTU373	0	0	0	0	0	0	0	0	0	0	0	0	0	0	0	0	0	0	0	0	0	0	0	0	0	0	0	0	1	0	0	0	0	0	0	0	0	1	8	0	10
d__Bacteria	k__norank	p__Bacteroidetes	c__Bacteroidia	o__Bacteroidales	f__Rikenellaceae	g__Alistipes	s__unclassified_g__Alistipes	OTU14	40	55	19	74	16	30	9	0	0	0	0	5	68	17	3	0	0	0	0	1	3	14	5	0	0	0	0	0	37	6	2	0	0	2	0	1	30	18	93	47	595
d__Bacteria	k__norank	p__Firmicutes	c__Clostridia	o__Clostridiales	f__Lachnospiraceae	g__Lachnoclostridium	s__gut_metagenome_g__Lachnoclostridium	OTU267	0	0	68	4	1	3	0	2	99	352	5	0	1	2	0	2	1	12	1	0	1	52	1	0	5	163	5	1	0	8	0	1	0	0	0	1	118	0	3	4	916
d__Bacteria	k__norank	p__Firmicutes	c__Bacilli	o__Lactobacillales	f__Streptococcaceae	g__Streptococcus	s__unclassified_g__Streptococcus	OTU176	13	4702	2968	7720	0	2	1	502	2	2	11472	0	8	5	47	1290	4	0	15	5	2	6	2	79	1336	218	2105	4	2841	0	0	7	1	5	0	0	1	0	1	6	35372
d__Bacteria	k__norank	p__Firmicutes	c__Bacilli	o__Lactobacillales	f__Streptococcaceae	g__Streptococcus	s__unclassified_g__Streptococcus	OTU119	6	0	0	0	0	1	0	0	0	0	0	0	1	0	1	0	1	0	0	0	0	0	0	0	0	0	0	1	0	0	0	1	0	1	0	0	0	0	0	0	13
d__Bacteria	k__norank	p__Firmicutes	c__Clostridia	o__Clostridiales	f__Ruminococcaceae	g__Flavonifractor	s__Flavonifractor_plautii	OTU305	1	0	9	3	3	3	0	39	70	35	7	2	22	2	0	24	1	100	9	1	2	82	0	0	28	42	18	0	0	59	0	0	0	24	0	1	7	0	0	2	596
d__Bacteria	k__norank	p__Actinobacteria	c__Actinobacteria	o__Bifidobacteriales	f__Bifidobacteriaceae	g__Bifidobacterium	s__unclassified_g__Bifidobacterium	OTU223	1357	1595	212	1557	240	67	645	23	2	2	26	63	113	1800	263	635	1076	148	6442	414	222	47	526	2	0	8	1	1269	957	114	1262	158	81	67	770	171	108	1381	612	676	25112
d__Bacteria	k__norank	p__Firmicutes	c__Bacilli	o__Lactobacillales	f__Lactobacillaceae	g__Lactobacillus	s__unclassified_g__Lactobacillus	OTU328	0	0	0	0	0	0	0	0	0	0	0	0	0	0	0	0	0	0	0	0	0	0	0	0	0	0	0	0	121	0	1	0	0	0	0	0	36	184	20	0	362
d__Bacteria	k__norank	p__Firmicutes	c__Negativicutes	o__Selenomonadales	f__Acidaminococcaceae	g__Acidaminococcus	s__unclassified_g__Acidaminococcus	OTU264	0	0	0	0	0	0	0	0	0	0	0	0	0	0	0	0	0	0	0	1	71	29	22	0	0	0	0	0	0	0	0	0	0	0	0	0	0	0	0	0	123
d__Bacteria	k__norank	p__Proteobacteria	c__Gammaproteobacteria	o__Enterobacteriales	f__Enterobacteriaceae	g__Morganella	s__Morganella_morganii_subsp._morganii_KT	OTU298	0	0	0	0	0	0	0	1	0	5	0	0	0	0	1	0	0	0	0	0	0	0	0	38	63	134	47	0	0	0	0	2	0	0	0	0	0	0	0	0	291
d__Bacteria	k__norank	p__Firmicutes	c__Negativicutes	o__Selenomonadales	f__Veillonellaceae	g__Megamonas	s__unclassified_g__Megamonas	OTU293	0	2	0	0	0	3	6	0	0	13	19	0	0	0	0	0	0	0	0	1097	14885	1491	8002	17	17744	932	14470	5	0	2	0	3	0	2	1	0	0	1	0	0	58695
d__Bacteria	k__norank	p__Firmicutes	c__Clostridia	o__Clostridiales	f__Ruminococcaceae	g__Ruminococcus_1	s__human_gut_metagenome_g__Ruminococcus_1	OTU126	4	0	0	0	2	3	4	0	0	0	0	0	0	0	0	0	0	0	0	0	0	0	0	0	0	0	0	0	0	0	0	0	0	0	0	0	0	0	0	0	13
d__Bacteria	k__norank	p__Proteobacteria	c__Gammaproteobacteria	o__Enterobacteriales	f__Enterobacteriaceae	g__Plesiomonas	s__Plesiomonas_shigelloides	OTU167	0	0	0	0	0	0	0	1	23	9	5	0	0	0	0	0	0	0	0	0	0	0	0	0	0	0	0	0	0	0	0	0	0	0	0	0	0	0	0	0	38
d__Bacteria	k__norank	p__Firmicutes	c__Clostridia	o__Clostridiales	f__Lachnospiraceae	g__[Eubacterium]_rectale_group	s__unclassified_g__[Eubacterium]_rectale_group	OTU216	56	148	81	481	27	7	31	0	0	3	0	337	45	310	1726	100	397	14	152	853	187	84	80	4	8	0	7	229	24	12	45	80	54	27	55	61	61	218	305	1491	7800
d__Bacteria	k__norank	p__Firmicutes	c__Clostridia	o__Clostridiales	f__Ruminococcaceae	g__[Eubacterium]_coprostanoligenes_group	s__uncultured_organism_g__[Eubacterium]_coprostanoligenes_group	OTU350	22	0	0	0	1	0	1	0	0	0	0	0	0	0	0	0	0	0	0	0	0	0	0	0	0	0	0	0	0	0	0	2	0	0	0	0	0	0	0	0	26
d__Bacteria	k__norank	p__Firmicutes	c__Clostridia	o__Clostridiales	f__Lachnospiraceae	g__Blautia	s__unclassified_g__Blautia	OTU390	1	3	4	0	0	14	3	0	2	0	0	0	11	0	2	29	3	7	1	7	0	0	0	0	2	4	0	5	0	4	0	40	1	7	0	63	1	0	2	0	216
d__Bacteria	k__norank	p__Firmicutes	c__Clostridia	o__Clostridiales	f__Ruminococcaceae	g__Anaerotruncus	s__unclassified_g__Anaerotruncus	OTU44	1	0	3	2	0	0	0	0	0	0	0	0	1	1	0	2	0	3	1	0	0	0	0	0	0	0	0	0	0	0	0	0	0	0	0	0	0	0	0	1	15
d__Bacteria	k__norank	p__Firmicutes	c__Clostridia	o__Clostridiales	f__Lachnospiraceae	g__Marvinbryantia	s__uncultured_bacterium_g__Marvinbryantia	OTU49	9	1	6	17	0	1	0	0	0	0	0	0	0	1	0	2	3	1	0	0	0	0	0	0	0	1	0	0	0	0	0	0	0	0	0	0	0	0	2	19	63
d__Bacteria	k__norank	p__Firmicutes	c__Clostridia	o__Clostridiales	f__Lachnospiraceae	g__Lachnospiraceae_UCG-001	s__unclassified_g__Lachnospiraceae_UCG-001	OTU69	6	18	4	167	0	0	0	0	0	0	0	0	0	0	0	1	4	0	3	0	0	0	0	0	0	0	0	0	0	0	0	0	0	0	0	0	3	1	5	27	239
d__Bacteria	k__norank	p__Firmicutes	c__Clostridia	o__Clostridiales	f__Peptococcaceae	g__norank_f__Peptococcaceae	s__uncultured_bacterium_g__norank_f__Peptococcaceae	OTU42	0	0	1	1	0	0	0	0	0	0	0	0	0	0	0	0	0	0	0	0	0	0	0	0	0	0	0	0	0	0	0	0	0	0	0	0	0	0	0	3	5
d__Bacteria	k__norank	p__Bacteroidetes	c__Bacteroidia	o__Bacteroidales	f__Bacteroidaceae	g__Bacteroides	s__unclassified_g__Bacteroides	OTU13	0	6	0	11	0	0	0	0	0	0	0	0	0	0	0	0	0	0	0	0	0	0	0	0	0	0	0	0	0	0	0	0	0	0	0	0	0	0	0	12	29
d__Bacteria	k__norank	p__Firmicutes	c__Clostridia	o__Clostridiales	f__Eubacteriaceae	g__Eubacterium	s__Eubacterium_limosum_KIST612	OTU142	28	4	8	0	0	13	0	0	0	0	0	0	27	0	3	0	0	0	0	2	1	4	0	0	0	0	0	0	0	7	0	0	0	0	0	0	3	0	0	1	101
d__Bacteria	k__norank	p__Bacteroidetes	c__Bacteroidia	o__Bacteroidales	f__Prevotellaceae	g__Prevotella_7	s__Prevotella_melaninogenica_ATCC_25845	OTU383	0	0	0	0	0	0	0	0	0	0	0	0	0	0	0	0	0	0	0	0	0	0	0	0	0	0	0	0	0	0	0	0	0	0	0	0	0	0	7	0	7
d__Bacteria	k__norank	p__Bacteroidetes	c__Bacteroidia	o__Bacteroidales	f__Rikenellaceae	g__Alistipes	s__gut_metagenome_g__Alistipes	OTU16	0	6	2	2	0	0	0	0	0	0	0	0	0	0	0	0	0	0	0	0	0	0	0	0	0	0	0	0	0	0	0	0	0	0	0	0	0	0	0	18	28
d__Bacteria	k__norank	p__Firmicutes	c__Clostridia	o__Clostridiales	f__Family_XIII	g__Family_XIII_AD3011_group	s__uncultured_bacterium_g__Family_XIII_AD3011_group	OTU96	106	0	1	2	0	3	1	0	0	0	0	0	5	1	21	0	32	0	0	9	0	0	0	0	0	0	0	1	0	0	0	5	0	0	0	0	1	1	27	19	235
d__Bacteria	k__norank	p__Firmicutes	c__Clostridia	o__Clostridiales	f__Lachnospiraceae	g__unclassified_f__Lachnospiraceae	s__unclassified_f__Lachnospiraceae	OTU155	0	0	0	0	0	0	0	3	1	6	0	0	0	0	0	0	0	0	0	0	0	0	0	0	0	0	0	0	0	0	0	0	0	0	0	0	0	0	0	0	10
d__Bacteria	k__norank	p__Firmicutes	c__Clostridia	o__Clostridiales	f__Lachnospiraceae	g__Fusicatenibacter	s__unclassified_g__Fusicatenibacter	OTU321	202	65	91	74	72	64	4	336	261	31	8	31	14	29	1242	4821	2219	75	28	477	20	104	9	2420	40	40	40	2450	9	39	26	129	3	10	4	2905	49	7	1617	1040	21105
d__Bacteria	k__norank	p__Firmicutes	c__Clostridia	o__Clostridiales	f__Lachnospiraceae	g__Lachnospiraceae_FCS020_group	s__unclassified_g__Lachnospiraceae_FCS020_group	OTU226	2	0	1	1	0	2	0	0	0	0	0	0	0	0	1	0	3	0	0	1	0	0	0	0	0	0	0	0	0	0	0	1	0	0	0	0	0	0	1	5	18
d__Bacteria	k__norank	p__Firmicutes	c__Bacilli	o__Lactobacillales	f__Enterococcaceae	g__Enterococcus	s__unclassified_g__Enterococcus	OTU213	2	1317	54	3	0	4	0	913	28	11	153	108	524	168	41	2221	18	1098	4705	2	0	2	1	17	44	19	55	2	322	0	0	1	0	8	0	0	38	2	2	0	11883
d__Bacteria	k__norank	p__Actinobacteria	c__Actinobacteria	o__Coriobacteriales	f__Coriobacteriaceae	g__unclassified_f__Coriobacteriaceae	s__unclassified_f__Coriobacteriaceae	OTU90	10	0	0	0	0	0	0	0	0	0	0	0	0	0	0	0	0	0	0	0	0	0	0	0	0	0	0	0	0	0	0	0	0	0	0	0	0	0	2	0	12
d__Bacteria	k__norank	p__Firmicutes	c__Negativicutes	o__Selenomonadales	f__Veillonellaceae	g__Megasphaera	s__unclassified_g__Megasphaera	OTU263	0	0	0	0	0	0	0	0	0	0	0	0	0	0	0	0	0	0	0	5	11	3	5	0	0	0	0	0	0	0	0	4	4	1	2	0	0	0	0	0	35
d__Bacteria	k__norank	p__Firmicutes	c__Clostridia	o__Clostridiales	f__Family_XI_o__Clostridiales	g__Parvimonas	s__uncultured_organism_g__Parvimonas	OTU320	0	0	0	0	1	0	0	0	0	0	0	0	0	0	0	0	0	0	0	0	0	0	0	0	1	1	0	3	0	0	0	0	0	0	0	0	0	0	0	0	6
d__Bacteria	k__norank	p__Firmicutes	c__Negativicutes	o__Selenomonadales	f__Veillonellaceae	g__Mitsuokella	s__unclassified_g__Mitsuokella	OTU346	0	0	1	0	0	0	0	0	0	0	0	0	0	0	0	0	0	0	2	0	0	0	0	0	0	0	0	0	0	0	0	387	2518	270	972	0	0	0	0	1	4151
d__Bacteria	k__norank	p__Firmicutes	c__Clostridia	o__Clostridiales	f__Lachnospiraceae	g__Lachnoclostridium	s__human_gut_metagenome_g__Lachnoclostridium	OTU88	1	22	15	60	0	0	0	0	0	1	0	10	0	24	14	11	4	7	19	13	4	16	3	1	13	10	18	8	2	13	61	45	2	1	13	13	13	10	22	39	508
d__Bacteria	k__norank	p__Firmicutes	c__Clostridia	o__Clostridiales	f__Ruminococcaceae	g__Butyricicoccus	s__Butyricicoccus_pullicaecorum_1.2	OTU297	0	0	0	0	0	0	0	0	0	0	0	0	0	0	0	0	0	0	0	0	0	0	0	0	9	10	3	0	0	0	0	0	0	0	0	0	0	0	0	0	22
d__Bacteria	k__norank	p__Firmicutes	c__Erysipelotrichia	o__Erysipelotrichales	f__Erysipelotrichaceae	g__unclassified_f__Erysipelotrichaceae	s__unclassified_f__Erysipelotrichaceae	OTU377	0	0	0	0	0	0	0	0	0	0	0	0	0	0	0	0	0	0	0	0	0	0	0	0	0	0	0	0	0	0	0	0	0	0	0	0	1	0	6	0	7
d__Bacteria	k__norank	p__Firmicutes	c__Erysipelotrichia	o__Erysipelotrichales	f__Erysipelotrichaceae	g__norank_f__Erysipelotrichaceae	s__uncultured_bacterium_g__norank_f__Erysipelotrichaceae	OTU140	0	0	0	0	59	3	47	0	0	0	0	0	0	0	0	0	0	0	0	0	0	0	0	0	0	0	0	0	0	0	0	0	0	0	0	0	0	0	0	0	109
d__Bacteria	k__norank	p__Firmicutes	c__Bacilli	o__Lactobacillales	f__Lactobacillaceae	g__Lactobacillus	s__unclassified_g__Lactobacillus	OTU101	55	0	0	0	232	32	139	0	0	0	9	2	0	1	0	32	0	1	70	0	0	0	1	0	0	0	0	0	72	0	0	0	0	0	0	0	0	0	0	0	646
d__Bacteria	k__norank	p__Cyanobacteria	c__Cyanobacteria	o__norank_c__Cyanobacteria	f__norank_c__Cyanobacteria	g__norank_c__Cyanobacteria	s__unclassified_g__norank_c__Cyanobacteria	OTU113	16	0	0	0	0	0	0	14	0	0	0	0	0	0	0	0	0	0	0	0	0	0	0	3	0	0	0	0	0	0	0	0	0	1	0	0	0	0	1	1	36
d__Bacteria	k__norank	p__Firmicutes	c__Clostridia	o__Clostridiales	f__Ruminococcaceae	g__Ruminiclostridium_9	s__unclassified_g__Ruminiclostridium_9	OTU258	0	1	0	1	0	0	0	0	0	0	0	0	0	0	0	1	0	0	1	0	0	0	0	0	0	0	0	0	0	0	1	0	0	0	0	0	0	0	0	0	5
d__Bacteria	k__norank	p__Bacteroidetes	c__Bacteroidia	o__Bacteroidales	f__Porphyromonadaceae	g__Parabacteroides	s__Parabacteroides_merdae	OTU359	29	35	133	23	12	315	5	0	143	476	28	5	39	11	1	0	3	0	0	0	15	216	17	0	0	0	0	1	9	296	23	0	2	141	2	71	288	9	2	36	2386
d__Bacteria	k__norank	p__Firmicutes	c__Bacilli	o__Lactobacillales	f__Lactobacillaceae	g__Lactobacillus	s__unclassified_g__Lactobacillus	OTU224	0	0	0	0	0	0	0	0	0	0	0	34	0	113	0	0	0	0	0	0	0	0	0	0	0	0	0	0	0	0	0	0	0	0	0	0	0	0	0	0	147
